# Supplementary material for: Genetic mapping of loci involved in oil tocopherol composition control in Russian sunflower (Helianthus annuus L.) lines
Source: G3 (Bethesda). 2022 Feb 12;12(4):jkac036. doi: 10.1093/g3journal/jkac036 (PMC8982403; doi:10.1093/g3journal/jkac036)
Supplement: jkac036_Supplemental_fasta [file jkac036_supplemental_fasta.zip]

Archive with 1 entries (1 files):
- jkac036_Supplemental_fasta.fa
