# Supplementary material for: Genetic mapping of loci involved in oil tocopherol composition control in Russian sunflower (Helianthus annuus L.) lines
Source: G3 (Bethesda). 2022 Feb 12;12(4):jkac036. doi: 10.1093/g3journal/jkac036 (PMC8982403; doi:10.1093/g3journal/jkac036)
Supplement: jkac036_Supplemental_fasta [file jkac036_supplemental_fasta.zip › jkac036_Supplemental_fasta.fa]

>S1_1055391_Tph1_VK195xVK303
TAGGGAATTTCTAGCAGCTGCATCCGTCATGAAATGTCAGAAAAAATAGCCCTTTGTATATGTTTCTTCTCACATCATTCCATGATATTGCTTACTTTGTGGCTGCAAGGTAAGGTAGTGAGTTGATTTCACAATGTGCTACCTTTATATTTTTGTGTAAAATCTCATCTTCCATTGTATTATGGATTGTTATTATTTAATAACATATAGTGAAATTCTTGTTGATTTATATTGACTTGAAAATTTAAAGGTTGAGCATTTCAAGCGACCCAAAAGTAAAAAAAAAAAGCTACAATATTAGGTCAAAGTTGTCTAAACCCAAGTTTTGTAATTGATGAATGAGAGTTGAAGGCATTATACTAGGGGTAGGGACCAATGTTTTCAGGACCAGACTGGAGGTCGACCCGGTCGTCTTACGGGGTCAAAGGTCGGACCGGTCTGACCGGTTTGACCGGATTTAAGATCCGGATTACGTCATAAATTATAATGGTATTGTGTTGCTAATGATAAACTAAACTTTTTTACCGATTAATATTTGTTTTGATTTTTTTATGAAAGCTTATTATAAATAATAAATCTCAACATGAAATGAAAATTCAAACGCTAACTAATTAACTAAAATGAAAACAATAAACTAAAATGAAAACAATAACGAAACAATGTAATTTATATATTTTTAAAGCTAAATCAAATCAAAGAATTGAATAAATAAATAGTTAAAAGTTGAAATTCGCTGATGTTAATATCTAAACCTAGGGGTGTTCAAAATCGGATTATCCGGTTTTCGGATATCCGAAAACCGGATATCCGAAAATCTCGGATAGTGAATATTGATATCCGAATTCGTATCCGAAATTTCGGATACGGATTCGGATATCCAAACGGATATCCGAATTTATAAAAAAATAAAAAAAAAATGTTTTGTGCATAGATTAAAACTAAACTTATATTCTATTTTCCAATTTTCTAACATTGAAAACTAAAAACATTCATAAATCCAC
>S1_2642582_Tph1_VK876xVK101
TACTCAAACAAAAATATTGATTGTAAATATGTTTGTACATATTTTACTGCTTTATATTTTCAGAAAATACAAAAAGATTTTTGATTTCGTTTTATTTTCGACAACCGATGTCTGAGATGCTGAGTTTTAAAATCTAAAGTAAGCTGATTGTGTTTCTGTAAATAGAACAAGTTCATTACTTTGAAACTTGAAATTTCTTTAAAAAAATCAAAAAACAGTTTGTGATATCTCCAAGGTCATTAGTTTGGACTTGGATGATTAACTGTGGGGGATTTGGTTGCTTATATTGTTATAGAGCTAGTTCTTGATACGATTCGATGAAACTGCCAAATTCATGAGAAGTGATTTAGAAAGTTTGAATTGCCAGATTACGATTTCTGAAAAATTGAATGTTCAAAACGTTGTTACTTATAAATGTATGAGTGTTTGCAGATAAAGTACCAGACTATGATCCCGAGAGCAGAATCTAAGGGGGAGTCTGAAGACAAGCTTGAAGCTAGGAGGAGCTTGTAGATGGAAAGCTAGGTGTCGATCCCTAAAAGCACGGAAGCTTGACGAAAGGGGGAGCCTGATGAAGTTGTTGATGATAGAGCCAGTGATGAGATCGTGGTGTAAAAGTAAAAGAGAAGCTGATCAAAGAGAAAGATTGATGGATGCTTACAATGTTACAATCTGAATGAGAAGGCAGAATGATCAAGACTGAAGAGGTGTCATGATAGAGACTAGACACTGAAGACTTCGTCAATATCCAAGGGGGAGTCTGTTAGTGCACTATGTCTATTGACTTTGTCTTGTATCATGTAATAGGATAGGTTAGAATTATCAGTGCACGAGTTTCGAGAATCGAAGTTTAGAGGTTAAGCCTTTAGCTGTGTGTTTCCTTAATAGGTAGGAAGTGGGCTGACTTAGTCAGTCTATCCACTATAACCCAAATAGTATCATTTCCTCGTTTTGTCTTTGGTAACTTTGTGATGAAATCCGTAGTTACCGTTTCCCACTTC
>S1_4445571_Tph1_VK876xVK101
ATTGACATACATGAACCCTATATATACTATGCGAATACATGAACCCTATATTGACCGAGTTTATTGGTAAATTAACGTGGGTTATTAGTTGTTATGAGAACGTTGAATAGTAGCATGATAGTAGGACTTTAGTTTTGTTTTTTGTTATAAATAGCGTGTAGCTTTGTATTCTTTTTGTACTCTCAGTTTCATCAAGAAAATTTGCAAGCATTCCTTGTGTTCATATTGTGTTGAGGGAGTGATCAAAGGGGCCTGAAACAACATTTGGTATCAGGGCAAGGTTGAAAAAGGAGGCCGAAACGAGTGCTGGTTTGAGAGTCGTGTTCGGAGAAGGGGGTGCAACCCTCTAAACTGCAGAGAAAGAGAGGGCTGATCTAGGTCCGTGAAACAGAAAGAAAGAAAGAAGAACGGCTGATTGAAATCAGCGAAGTAAGAAGAAAGAAGTCACGAACGACGTGAGAAAGAAGAGTCGTCGCTAGAAAGAACGCGAGAAAGACTGTCGTCGCCGGAAGAGGAACTGGTGATTAGAATACCGATGTTGGAAAGCTTGTTCCAACGGGAGACAAAGAAAGACCGAAGAAAGAGACTGTATGGCGTGACCATGACGGGAGGTTCACACCAAGATAGACCGAGAAAGATCAGTAGTCCGAAAGAAGCTTTTATCGAAAGAAAGCTTAGACCGAATGATCGAAAGAGAGACCGATATTGTGAACAAAGACCGAGAGTTCACATTAGAACGAGTCCTGAAACAAAGACCGAAAGTGTTCACGATAGCAAGAGTAAGATCCGAACCATGTGTGGTTCGTAGCAAGTAGCAAGATGTTGCAAGTGTGGTGGACTTGATTTGGGTTGAACCGAGAAGATATTGGACGTGACCGAGTGATGATTCGAGAAAGCGATCTGGCGCTACAGTGAACGAGGGCTATGAACAAACCGATTAAGGGGGTGATTGTTGGGTTAGTCGGTTTCGTTTACGGATCGCGGGTCACGAGTTCAATTCG
>S1_4459825_Tph1_VK876xVK101
TATGGAAATCCATTACCCCCAGTTGCCGTGCAACACCATTATTCTACTGTAGAATCGTCATTTCTTAATCCCAAGAACAGTAGTCAGACAAAAACGGCGTTGTATGCTGAAATTGTCAAAGATGTCAGCAAGGGTGGATCCTCGGGAAATGATGACAGTTCTGAACATGTTAGAAGTTCAGATGAAGATGTTTCAACTTCAGTTGAGGGTGATACAACTTCAAGTTCAAGTGAAGATGGATCTGAATGTGAATCATCAAGGGAGATTGTTGATTCTGATGCAGAAAGGCCAACACCTGAGAGTAATTCCAGTCAGGTATGTGTTGATGAACCAACTGCTGTAGATTGTGATAATTGTGCTAGATTAAAGGCAAACATGTCTGAGTTGCAAGGCAAACATGATGCTTTACAAGCTAGTTTGTTTGACTTGCAAGACAAACATGTTTCATTGAATGCCAAGTGGTGTGAATTGCAAAGCAAACACGAAGCTTTGCAAGAAAAATATGATGTGACATTCATCCACAATCAGAAGTTGACCGTGGATCTTTCAAAATGCACAGAAGCCAATATGTTTTATGAAAACCATGAAAAAGAATTTAAGTCAATGATTGAGACGTTAAAGAAAGATAAAACTGAATTGACTAAAATGGTTTCCAGAAAACAAACGGAAATTAATTTGTATATCTCACGTCTTGAAACAATGCAAAAAGAAATGGCTTGTGTGAAAACCGAAAGTGATGCGATCCAACTTAAGCTAGATAGTTATTTGAGCTCTAGCTATGTGTTGGATCACATCATTGACGTTCAGAAAGAAAAACGGGATGTCACATGCATAGGATATAAGAAATGTCCACCACCTGTGAGACACAATTATGATGCGATGCCTGACGAGGAGGATAGAGTGTTCTTTGAACCATCTGTTCCTCTAGATGTGAAGGAGTTTGCAGAGGGACTCGGATACAAGAAAGATGTATCACCAGACTCAGATACTTCAGCAGATGC
>S1_4480460_Tph1_VK876xVK101
TGTTTCGTCATGGTCAGCGACGAAACAGACCTGTTTCGTCGTCTGATGGGCTTAGTGTTGGGCCCAGTTCCGTTTCGTCGAGCCTAGTTTGGTTTCGTCGAGTTCTATGGCCCAGCTGCTATAAATAGACAACAGATGTTTCGTTTACAACTTAGAGATAAGAGCATACCCAAAGGTCATTCTGTCTAGACTGTGTTTGTATCAGTTGTACTCTTATCCAGTTTAATCAATTGAGTGTGTTTCATTGGTTAAACCACTGTGTTTACTGCATTGTATGTTTGATTTGGCATAGTTACGGGGATTCCGCACCCGTAACATTGTTTGTTATAAACAAGGATTAGGTTGTTGATATCGATCCTCCGATTTCGGGACCCACAAAAACACTTATCTCAAATTTAAATTCTTTCAATCTTTTGAAACACAGTTTGTCTATATTCTTATCTTTTAAAGATTGAACAAACCTCATCCATTCTGGCCCGTGTAGTGTTTTACTTCTCGGACCCCAGCTTTCGACTGCAACCTTGTACTTCATCCCCATATAATCAACAAGCTTAATTATTTCACATTTTTTTGGTAGTTGGTTACTCAATATCTTTGGGAGTACCTATATATACAATATCTTTTCATTACAAACACAAATTTTAGCATACAATTGTCATTTCAGTTAAGTTGTGCTAAGAATGTATCTTACCGGTCCCTCTTTTAGGTTTTTGTAATCAGCCACATTGGTTACTATTGTAAAATTCATCTCAAAGTATAAAAAAAATAAAAATCAAATACTTAAAAGAGACGAAATCAGATTTAGGTCAGGATGGGTTCAGGTAAGGATGAGTTCGGGTAAAGATGAGATAAGAAAAAAATTTAAAAAATGAGCATCACACACGAGCCCCAATGAACAAAGTACTTGAATAAAATTCAAAACATGAACTAACAGAATGAACCACAAATCTGGAGATTAACTGCTGGCTAAAGAAAACAAACATCTCATATAGACATTTTAT
>S1_54419348_Tph1_VK195xVK303
TAGGATGCTTGGAAATGAAGCGGAACACCTGTGGATGATAATCAAGGTATATTATATTATTCAGTATTGATTTCGGGTTAGAAGATAGCTTGGAAGTGCGAGAAATGCAAAAGAATGAAGTCCAAGGGTCTATGTGTCATTCTATGAAACTTGTGATTTGAAGAAAGTTGAGTTGTGAGTTGCGATGTAAGCTACGGCTGAACTGTAGCCTACGGTTCTATCATAAAGTAACAGATCAACAGCTACGTGATGTACGCTACGATTCATCTGTAACCTACGGTTCAGCCAGACATAAAGAAACAGCCAGCACGATTTGTAGCCTACGGATCAGACGTAGGCTACGACGGACTTGAAAAGGCAGCGCGAAATTGACGTTTTTAAGGGTATTAAAAGGCTCGTGGAGGAGCGCTTTTGGACGAATTTTTGGGATACAAGACACCCTTGGGCATCAATATTCACCAACAATCACCATACTTTCCATCAAAACCAAGATCAAGATGATGAAATCAACCGTTTATCAAGCTTTTGATGATCAATCCATCAAAATCCAGGTGGAGGATTTTTGAAAGTGAACTAGGTTATGTGTTTGAAACTTGTTAAATCCGGTAATCTAAGCATTCGATGCTTGTTACCGGTTGATTTGATTTAGCTGATTTGTAAACAATTGATTTTGCTTAAAACCTAGTTTTGATTCTTTCAATTCCCGAGAGTCTTAGTAATTGGGATATATTAGATAGGGATTGGGTTTGGTAATCTTCAATTGATAATCGTGTGATAACCTCTCGTTGTTAATCAATCAGAGTACTTAGTCCTCTTTTATCACAATCAGTTAAATCAGATTATACAATTATGTCTATGTAATTGTAAACAATCCAACACAAACTGAATTTACTTTGAATCCGAAATCCGGAGGAACCATTGTTCTCTCCCATTGTTTGCAACTTCGTATTTTCGTAATTTGCTAGTAATCAAACAATCAAACAACCAATTGAGCTTTACTT
>S1_54474863_Tph1_VK195xVK303
TCTTTATCAATAGTGACATTACTAATAAATGAATTTTGAAAAAAAAAACATGGAACCGGTGTAATGTTAATTTCAAAAGGATCTTCTTTTATTAGTGAAGTTTGATCATTAGTTAACTTAACACTTACCATTTCTTCAATTTTAGTGTTAGTGTTTAACTCTTTTAAAACTTAGCATGAGTTGGTACTAAACAGTGATTTTCGAAAGAAGGTGACACGAGATTAATTTCTTCAAAATTAGACTCTTCTTGAATTTTAGCGTTATCGGCCTCACTTTTTTTGTTGTCTAACTCATGTGTCGGTTTTTCATTTTCTTGTTCTTCCATTTTTACATTTTCAACTATCTCTACGTTATTATTACAATTTAATTCTTCTCTTGCGCGGGACTCCTCTTCCCTTGCGCGAGATTCTTTTATGCAACGTTCGATAGTTTTAATGTGTACTAATATCCTATCGGTCACTTCGGTGAGAGAGAAAGGATCGGGATCCTCAAAGCTTCCATTTTTACATTTTCAACTATCTCTACGTTATTATTACAATTTAATTCTTCTCATATGAGGTGGGTTGTTCACACCATAGTTCCTCATAATAAGTATATGATGGTGGTGGCTCATATCTTGACTCTTCAAAGTATGAGTATGAAGGTTCATACCTTGGTTCATCAAAATATGAGTATGAGGGGCTAGGTTCATACCTTTGGCCTTCATAGGGTGTGTATGAAGTTGATGGCTCGTACCTGGGCTCCTCATAATAGTTGTATGAAGTGGATGGTTGAAATAAGTTACAACATTGTACCGAGTGCGGGTTTCCACAATTAGTGCAATAGTCTCTCATATAATCATCCTCCTCATAGGTGTAGTTGTAACCTCCTGAGTATTGATCCATAAGAATCACTCAGCAGACCACAACTGAGTCTCGGGACCAGAAAACAGAAACAAAGACGGAAACAGAGGCTGGACACGGCCCCGTGTCTGGTGAACATGGCCCCGTGTTCAGGGTCTT
>S1_54598692_Tph1_VK195xVK303
AGACTAAGATCCAATATATCCAGACCTTCTATACAATATATCCTACCATCAGAAGCCTACCATCAGAAAGCCTACCAATTCCCTCTCAACCTTTATGAAAATCATAATCTCAGACTAAGACTCCCAACCTGCATGGGAGGACTGCAGGTTTGTATACAATATGATCATGCGAAGTCCCGTGGGCTTTGCCATGTCAACACATGTCACCATATATCCAGACCTTCTTCAAGAGTTCTGGTGGAATGCTCAAGTCGTTATGAGTGGCACTTCTATGTGGATAAAGTGTAAGGTTATGGGGGGTAAAGATCACCCTAAAAGAGGAAACACTTAGAGATGTCCTCAAATTGGGTGATTATCGAAAGATCAGCATATTAGAAAAGGTAGAGGTGCAACGAACCTTGATTGAATTGGGCTACAATTCAAACAATGTGTCAAGGCAAATTTGCAAGTCTGGGTTCATACCACCTTTTCAGTATTTGGTAACACAGCTAAGTGTTTGCTTTTCAAAAAAGCTTGGACACTTTAATGAGCTGTCTTACAGGATGATGGAAGTGGCGCATGCAATTGTACAGGAAAAACCTTACAATTATGCTAAGTTTCTCATGAGAGACTTAGAAGGAAACGTCCATGACCGTAATCCTTTTCTGATCTACCCTCGTTTTGTAACCAAGGTAATCACAAGTCAGCTGGACTTTGGAGGTGTGAGAAGTTGTTATACAAGAGCTGAACTGGCACTTCAAGAAAACTTAAGAGTTGCTTCCTTGGTTCCATCAACCTATCATACAGGAAGAATAACCAGTCTCTGGTTATATGTGAAGTGCATGTATAACGTGTTGGATGAGGAGGATGAGTAGTTAGGATTATCTGTTCTTGTTTTTGTTGTGTGTGTTCTAACCATATCTTGTTTAGTAATATAATAAGTTTTTCTTAAACACATGTTAGCTATAAATATCAATAGGTCTAGGGGGAACAAAGAAATCTTGTCTGATGGAAACAAGGAA
>S1_55074343_Tph1_VK195xVK303
TTATCAAATGTATTAAGTGGAGAATATTATGATATTCCAAGTATCTTAGAGGTTGCTTAATAATAGAAAAAAGGATTCAAATGGGGATGCCAGAACAAATCTTACTTGTTGGGAAACCTATATATTTTTTTTTTGTTTTTAAAACATTAAACTTTCAGCAAATAACACAACCAGTACATGAACTTTAACTAACCCACGTTATGTCATATCTTAAAAGAACTAACTTTATTAATTAAACTAACTAAGTTATATTGTTTTTTTTAAAGAAGGAACTAACTTTATAAAACAAACTAACTAGGTTAGTTTACTAATTTTAAAATTTAACGAGACTAACTTAGTTTATTATAAAAAAATAAACTTTTTTAAATTGTAAAATTAATTAATTTAATTAATTAAACAATGAAAAATTAACCATATTTATAACGAATTAAAATAAAGATAAAAGATTTCTGATAATATAACGGATTATAATTTTTGAAAAAGGCAAGCTTCTAAAAATTGATTTTTAAGTCTCGATTTCTAAATAAGCAAAGTTATGGAAACGCGGAGCGTTACAGTCTCCCCTCCTTTAGGAAATTTCGTCCCGAAATTTATTTCAGAGAAGGACTCGAAAGGGTTTTTGGCAAGCCGAAGAGGATTGTTTAAAATTGAGGCTTTGGAGTTTGAGACAATGGAGAATAATTAAGGTATAAGGGTGGACGTTTGATATAATAAACAATTATGAGTATAAGAATAGCATAAGTAACGGGTAGACGAAAGTAGCGTGCTAAGAATGAAGTCTCATCATGGATAATCGAATATAATGCGTTTGTGAGTTGTTTAAAGTTTGTATTAGGTCCAAAGGCCTGCAAAACACTGAATTTCTCATGGCACGTTTTACGAAATTTTGGTAACATGGTGAAAACACTTATGTATAGGAAGTACCAGCGGCGTATCCACCATGTTTTGACCACATTACGTTCATTTCGTATTCGGTGTCATGTTACATGCCGTGTCTTACC
>S1_55153369_Tph1_VK195xVK303
CATTGTCTTTATAGACGACATACTTATCTATTCTTGTAGTAAAGATGTTATCCTTACACGAAGGAATTGAAGACTTTGTAGTCTACTGTGATGCTTCACACATAGGATTAGGGTGCGTACTGATGCAAAGAGGCAAGATTATTGCCTATGCATCACGACAACTTAAGATGCATGAAAAGAACTACACCACCCATGATCTGGAATTGGGTGCTGTTGTATTTGCACTAAAGTTATGGAGACATTACCTATATGGTACGAAGTATGTAATATACACCGATCATAAAAGCCTCCAACATATATTTAATTAAAAGGATTTAAATATGCGGCAACGTCGTTGGATGGAAACATTGAATGATTACAAATGTGAAATTCGTTATCATCCTGGCAAGGAAAATGTCGTTGCTAATGCCTTAAGCCATAAGTAAAGGATCAAACCGATCAAGGTTTAAGCTAAACGGGTTGAACTTAGAACTAGTTTAAATGAGAAAGTGCTAGAAGTTCAAAGGCAAGCTTACTAGAAGCAAATGTTTCTAATGAAGGATTAGGTGGAACTGTTGAACAGTTAACACCTAGGAATGATGGAATCTTGAGATTCAATAATCGTATATGGGTTCCTATCTTCGGAGGACTTAGAGACCTGATTCTCCAGGAATCACATAATTCCAAATATTCAGTACATCCAGGAGGAAATAAAATGTACCAGGATCTGAAAAAGAATTATTGATGGATCGGTATGAAGAAAACCATAGCCACCTATGTAGCTAAATGTCTGACATGTTGGCAAGTTAAAGCCGAACATCAGAAGCCATCAGGACTGCTACAACAACCTAGAAATTCCCATTTGGAAATGGGAAATGGTAACAACGGACTTGATTGCCAAATTACCTTAGACTAAACGTGGCAATGACACGATCTGGGTGATAGTCGATAGACTGACTAAGTCAGCTCACTTTTTGCCAATTAAAAAAACTTTTAGTTTTGACAAATTGGCACAGTTATAT
>S1_55157943_Tph1_VK195xVK303
ATTATTATTATTATTATTATTATTATTATTATTATTATTATTATTATTATTCATGCCTAACCTAGATAATATTATTAACTAACATATTATTACCATGTTGTAACATTACTAACCCATGCTAACTCTTTAATCATGCTACTAATTACTAACTCTTCTAATCATACTACTTATATTTTTAATTTTGTCATTTACTTATTTAGTTTTACAATTACATCATTGTTACCAATTACATCATTGAGGGTTTTTATTTCCCGATCCATCATCTCAACCTGTTCCTCGACAAAACAAAGTTGGTCATCGATCATGAGTTCCTTGAAGGGAACAATGAGAGTTTCATCTGATAAACACTTCTTCATATTTGACATGTGGAAAACGTTGTGCACACCACTAAGCTCTTCAGGAAAGTTTAGTCTATAAGCCACTGTACCGATTCTCTTAGTGATTTCGAAAGGTCTGACATAATGCGGATTAAGCTTGCCCCGTTTGCTAAAACGAACCACACCTTTCCAAGGTGAGACCTTTAACAAAACTCGGTCTCCAACTTGGAATTCCAATGGTACTTTACGCTTATTAGTGTACCTTTTTTGACGGTCACGAGCTGCCGTCATTCTTTATCTGATATGGGAAATCTTTTTCGTTGTGTCGAGTACAAGTTCAGGGCCAGTGATTTGGCTATCGCCAACTTCAGCCCAACACAAGGGTGATCGGCATTTCCGTCTATACAATGTTTCGAACAGAGCAGCCTGGATGCTAGTGTGGTAGCTCTTGTTGTAAGAGAATTCCACCAAAGGTGTTCCGTCTATACAATGTGTCTTTCCCAACCATTGCCAAAATCGATGACACACGCTCGCAGCATGTCTTCGAGGGTTTGGATAGTACGTTCCATTTGACCATCCGTTTGTGGGTGATAGGCGGTGCTCATGTCCAAACGTGAGCCAAAGGATTTGTGCATAGCCTGCCACAAATCAGAGGCGAAACGTGGATCACGATCGGAGATGATG
>S1_55196434_Tph1_VK195xVK303
ATCCATTCGTTATTCACTCCTGTGAGAATATGACTCGACAAATAATCATTAGTCGATATTGTCAAATGGTGATATCTTCACCTTTTGACCCGTTCGGTCTAAATGACTATTTATCTTTATGAGATGATATTTATTTACCATCTCATCCATATAACTCGTTCCGGTTTAAACCGTACGATCATGTTACTTAACAATTATCTCTTAATTCTTGTTACTCATTATGGATTACACCATAAGGTAACTTAATTCAAACTCATTATTTATTCGTCATTGTATGACCGAATTACCGATTTACTCCTTTTTAACCATCAACATGGTTTCTTATCATTTGCACTTATTTCATTCCGTACAACTACATGTCGGAACATCACATTTCAAATACTTATTTATCTTATTTGTAATCAATACAATAAGGGAATATTCTACAAATTAAAAAGAGTGTAAGCTTTACTTACCTTGCACCAAATTATGTTTTTCCTTCATACTTGATTCGTTTGACCTGCTTCCTTCCCAGCTTTCACCTAGCTTGTCAAGTGTCAAACTACCTTTTTATCATTCGTAAGACGGTTAGATTAGTCACCATTATTAAGACTATCTCATCTTACGGACTTTATATCAAAATTACCATTTGATCTCATTTTGGTTAGTTTGACTTTTCAAAAGTCAAACTACCTATTAGCGTAAGTAATTACACTATGTAGCTCAAAAACTCATTTGAGCACTTTGTCAAATATCCGGTAGGTATTATTCTTATGCTACCGTTTTAACAACTTATTCAATCAAGTTCACGTAACCGTAAATCATTGAATTAACACAACATAAATCATTGTATGCTAAACTATTAATATAATACAAGGATTTGGGATTGTTTTATCTCTATTAAACAATCCATTGCATTATATTTGTGGAATTTATCCGATCATCAAACTTAGCCTAATACTTTAAACACTCATAAACATATGATGATTTCAAACATCATTAATCATGAATATATCATCATT
>S1_55221598_Tph1_VK195xVK303
ACTTGGCTAATGTCAATCTTACCCTTTTAATCTAAAAAATGATCAAGGGTCAAGATTAGTTCACTTAGTTCACTCTCAAAAAGTTGTTCACTTATGATCCTAATCCTATATATATATATATATATATATATATATATATATATATATATATATATATATATATATATATATATATATATATATATATATATATATATATATATATATGAGGAAGGTTAACGTACAATAGCCCTTAACGTGCGACCGGTACGACATATAATTACGCACATTCATTTGAAAATCACGCACGTTATAAAACTCAAAAACCCTAATCACACATGTTGGAAACATAAATCACGCACGTTATATACCTATAATCACGCATGCCCTAACTCCCAGTTCAAAAATCGCATCATCTGTTCTACGATCTGAAACCATTGTTACTGCCCTCCAACTCCAATCGAATCAAAGCTTGGTCATGTTCCTGCATCCTCTATTCTGTGGTCTAAATCAAAGCTTCGTCGTGGTCCTGCATCCTCTGTTCTACAGTCATTATTTGAGTCGTTATTTTTGATGAAAATTTTCAAAATCAAAGATGGAATTCGAACACAATTCGATGAAATTGACTGAACAATGGCCAATTTGAACTGAACGAAAAGAAAAATTGAAATGATTTGGACGAAATTGATCAATCACTGGCTAATTGAAAACGAACACTAATCACGCAATGTTGTATTAACAAATTACGCATGTTATTTTTTTCGCGTACTGGTCGTACGTTAAGGGCTATTGTATTTTACACTTTCTCTATATCTATACACACGAATAAAATAAGAAAACCTCGAATCAAATATATGAATACAATCATTTATAACATGTGTTAATAGGTTCATGAAAATCCTTTTTAGCTGCCTGCTCTATTGTGTGGTATATAAACTTCATTAGATGTATCAACTCATTACCTTATATAGCATCTAGATTACATTATGAGAGGTGGTTATGTAGATTCACTATGTGCCAAA
>S1_55496596_Tph1_VK195xVK303
TCATCATACATTCATGTAAACATTTGGTGATATTTTTTTTTGAAATGTAAACTTCAATCACGAACCAGCCGACCCAAATCGGGCCGACCAAAAAACAACTACCAAACTACCAATTACATATTTACAAAAGAACTCCAATCACCCCAATGTGCCCTTTATGTATCGATCTATTTGAGAACTAAATAAACCCCAAGGCCTTAACCTCGCTAATAATACTATCTATCCTGATAGGAATGTTGGAAAAAATCAAATTATTTCTAGCTCTCCACAAACTCCAGCAATTGATCCGGATTATGCCTTGAATCACATCCTTCTTTTTCTCCGAAACCTTAAGGACCTTATGGGTATCAAGAAGATCCTTAATCGAGAAAGCAAAAATATTTGGGATCTTACACCACGAACTAATTCCGTTCCAAACATTCGATGCAACGAAGCAAGCAATGAAAAGATGATCAGGAGATTCATCATCCGAACCACAAAAAGGGCACGAAGAATCTCCAGACAGGACGTTTCTTTTCCTTAAAGCTTCTCTGGTCGGAATTCTATCCTTAAACATTTGGTGATATATTTTACAATATTTGTATGTATCTTCATGAGGGAAAATGAGAAGTTGAAGACAACCCCTTTTAGGAGTTTGACCCTTTTTGACAATTGACTTTTATTTAAACATGGCATTTTGTTTTCATCTTCGGTTTAGGTGAGATTTAAGCATGATTTGATCAAGGATTGGCTGAACCAACAAAGACTAGTTGAGTGATCAATATGTTAACTCATGCTCTTATTATGCTTTCCAAGTTTATGTAACATATGTGCATATCTACACAAACACACACATGTGAACACCCATCTATATATATATATATATATATAGGACAAAGATCCATTAGGAACCACCCTTTATTGCGAGAACCGCGAGAACCAGTGTGAACACAAACAGTAATACCTAAAAAAATCTAAAAAACACCCAAAAATTTTTCTTTTTATTTTTTTACTATTTTTTA
>S1_56474204_Tph1_VK195xVK303
AGCCCAGCTAGAGGCTCTCGTTCAAGCTCAAGTTGCTGCGGCACTTGCAGCTGCTCAAGCAGGTAGTATACCCTGCAGTATAGACTCATACTAGGATCCTTAGATCCTGCATTAACTCTCGTATTTAATCTCGTCCTATTGATACACAATAGGTCAACACGCGCAGCAACCTGTCTGCACTTTCAAGAACTTCATGGACTGTCGTCCAAGTACTTTCAGCGGCACAGAGGGGGCAGTTGGACTCCTCCACTGGTTTGAAAAGCTCGAGTCTGTGTTCGAGATGTGTGAATGCCCTGAAGCTCGCAGGGTGAAATACGCCACTGGCACGCTAGAAGGAATAGCACTAACTTGGTGGAACGCCCAAGTTCAGATTTTAGGGTTGGCAGCTGCTAACGCCACACCCTGGAATGATTTCAAGGAACTGATCAAGAGAGAGTATTGTACTCGGGAAGACATCCATAAGCTGGAGGATGAGTTGTACCATCTGAAGATGACTGGATCGGAAGTTGAAGCTTACACCAAAAGGTCAAACGAACTGGCCGTGCTGTGTCCAACTATGGTGGACCCTCCAATTAAGCGCATTGAGTTGTATCTCAAAGGGTTGGCGCCAGAGATCCAGAGCCATGTTACTTCGGCTAATCTTGATAACATCCAGGATATTCAACGCCTCGCTCACCGCATCACAGACCAGGCAGTGGATCAGAACAAACTGCCAAAACGGATCAGCGCTACTGCTACCGCTACTACTTCAGCTACTCCTACTACTCCCAGTGACAGCAAGAGAAAATGGGATGGGGATTCCAGCAAGGGATCAGCTTCAGTTCAGTCTCAGGCCCAGCAGCGGAAGACTGACAGTTATCAGAGTCCCAGCCAGCACTCTTCAGGTAGTCACAGGCAGGGCGGATATCGAGGGAACCTCCCAAAGTGCAACAACTGCGGTAGACACCACGGTGGCCAGTGTAACAAGGGTCGTTGTCAAAGATGCCTCAAGATGGGTCATG
>S1_56824042_Tph1_VK195xVK303
CCTGCCTGGGAGGCCACGATGGAACTAATACGATACATGACATAACGAACGAACATACTACTACCCACACTATACTATTACTGAACTATTAACTGTGAACTCGCTCAACTAGTTGTTCACTCTCTGCTGCATGCCTTGCAGGACCTTAGGTACTTATGGAGCTTGCACTAGGAAGGAGCAGGTCGTTGTGGAACATGGATCGTGGATGCCATGTTAAAACGTTTAAACAATCAAACTTAACATTCTCTGGGTTTACATTCACATACTTTGGATTTTCATTATTACGCTTCTGCTATTGGTACTATGTTTGGTTTAGAACATCAATTGTATTGAATTGGGTTTTACGAACTATCTTATTTATATTATGCTATGTTCAATATGATTGATGGCTTGATCCTGGTCGTGTCACGCCTCCTAGCGGTGGTACTCCGCGTGTGGGATTTTTGGGGGTGTGATAGTGACCCCCACCCCATTCTCTAAATTCGAACACCCTTAAAACAAGACTACAAATTCGGAAGCTTCCATCTCCTTATATTAATCCGGACACATTTAACACAATCCCAAACTCGGATTTTTTATATTCTTTTATAAACCCGGAACCTCACCACCGACTCTAGTCTCCGTGTATAAATACTAACCTAAACCCTAACTCGCCCCCATTCCCTGTGAATTTAGAAACTCTCTCAGATGCTCTCTCTTCCTCCCTCTCAAGACTCTCTGGTAACCCTAGTTCCTATGCTCTCAATATGTTTATGCTTTTGTGTGCATCATTGTTAGTTTGATTGAGAAATTGAGTATATAAACTGCATGTACTTATGGTTGCTTTAAATATAAAAACTGAGTAAACAGTAGGATGTATGCACATATGTTTGGATGTATGTGATGTATGAGTATTGTATGTATATGTATGTGATAGAAATGTATTGTATGTGGGTTATATACGGATATGTATGTACTTGTGTAGGATATGGACAATTGTGGGAATATATATACATATGTAG
>S1_68674384_Tph1_VK195xVK303
ACATCTCATAAGACTTCAAAGGCTTCATTAAGGTTTCACCTTATAAATAGCCTATCTTTTAGTTCCCATTCCAATGTGGGACAAAGTGGTTTTACCACTTGAGACTTTCCATTCACACCAAAACTTCCAACAATCCCCCACATGAATGGAGGTCGATCTCAGAAACAACATTATTCTAATTAGATTTCAGCAATTGAGTTTTGCATACGATAGGTAGGTGTTACCCTTTGAACCTTCGCTCATGAAATGCACTTAGCCCACTAGCTCTGAGTAGAACTCGATGTCTTTGAACTCGTCTGCCGTTTGTGTAGACGACAATGCACTTCACACAAGACTCTCCCTGACAAAGTCAAGTTCTCATAGTTATGTTCGTTATGGTCATGAACATGATGCCTGGTTCTGTGAGAGCCATTAGGTATTGTGCCCCAACAATACCCTTCGAAGCGACCCCACTTCTCTCTCACATAGGTCATTCACTATGTTTGGTTACCTTAGTCGAATAAAGCCACAGGCTTAGCCTGACACTTGTCACTTTTAGGAATGGACTAGGAAGTTTACTAAGCTTTGCAATAAACTCCCTTATATATATACATAGGGTTATGCCCTAGAGTGACCTTACTAATTCATACAATTAGGTTTTCCTATTGAACTCAGCTCTTGGGATCTCCAGTCTACTGAGTTAGGTTTCCATCATATGAACTTATATTTTCAAGGGCTTCAGTCCCATTCCCATGGATGACTTATGTACTAACTCTCTACTTAGGCCTTTTGTTAGCGGATCCACAATATATCCTTTGACCTCACGTAGTCAACAGTGATAATTCCTGTAGAGATTAGTTGTCGTATCGTATTATGTCACGTCTGATATGTCTGTTCCTACCGTTATACATTGTGCTACGAGCTCTGCCAAGTGCCGATTGGCTATCACAATGTATACAAATGGCCGATGCCGGCTTAGGCCATCTTGGTATATCCTCAACAAATTGACGTAGCCATTCTGC
>S1_70724774_Tph1_VK876xVK101
TAATGCCCGGTTTCTCCACAAACATGACATTTACAAGACTTCTTTGGTTGATGGTTGTTAGTTTGTTGTAACTTCTTGAATTCCTTTTTCTTCGGTGCTATAAACTTCTTATTCTTTGATGCCCCTTTTCCCTTTTGACCAGATCCTCCAGCAACATGATTCACACTCGATCCGATTTTACTTCCTGTTGCGCGTTTCCTCCTCAATTTGAAGGTGCTTCAACAGTTCGTCCAAAGAGAAGTCCTCAGACTTGTGCATCATTCTCTTTGAGAAATCTTTCCAATTAGGAGGCAGTTTTGCAATAATGACCCCTACTTGAAATATTTCTGGCAGCGGAATAGAAAGTGCGGTCAATTTGTTAACAAGAACTTGGAGTTCATGCACTTTCTCTAGGATTGACTTGTCATCAACCATTTGAAAGTCTAAGTACTTGTAAATAAGGTATTTGTTAGTACCTTCTTCATGAGCCTTGTACTTATCTTCCAAAGCTTTCCACAATTTTCTAGCACTTTTTACCGGCGCGTACAAGTCATAGAGACGATCCAAAAGAGAATTTTTGATGTGGCCAAGGCAAAGATCTTCAACTTCCTTAAGGACAAGTCTTTGCTTTGCCAAATCTTGATCCGGGACCTCTCCAGCCTCAAGAGGAAGGTCTTCAGGGATTTCAGGCAAGTTTAGATCAAGGATATAGTAGAGTTTCAGCACAACTAGCGTGAACTTAACCTTTTCCGCCCAACGGGTATAGTTCTGACCATCGAATCTGTCTAACTTGACAAAATCTTGATTCATGAATCTCAGATTAGCTGTCAGTAGTTCAGAGTCCATTAGTACTATTGATTAAACACGAAAAAATCCTTTAAGATTGTTGAAAATATTTCAAGCAAACAGTAAATTAATATAAACTTTATTAATTACCGAGTTATTAGCCAAACCAGTTTGTTCCAACTTGAGCAAACTGATTAAAGAAAGGTAGAAGAAGACTGTCCCATTATCGGACGAAT
>S1_70999280_Tph1_VK876xVK101
ACTTGGCATACAACTTCTCCTTTTAAAGTAGCTCCAAAATGGCTCTTAAATGCTGTTCGTGTTCATCCTTCGTCTTTGAGTAGATTAAAATATCATCGATGAACACAATCACGAACTTGTCGAGGTACAGCTTACAAACTCTGTTCATCAAATCCATAAAAATGGCTGGTGCGTTTGTCAACCCAAACGGCATCACCAGAAACTCGTAATGTCCATATCGAGTTCTAAAAGCAGTCTTGGGAATACTTTCCTCTTGAATTCTCAACTGATGATAACCTGATCTCAAATCGATCTTTGCGTAGAAACTTGAACCTTGCAGCTGATCAAATAGGTCATCAATTCTCGGCAGAGGATATCTATTCTTGATTGTCAACTTGTTCAGTTCTCGGTAGTCGATACACATACGAAAACTACCATCCTTCTTCTTAACAAACAAAATTGGAGCTCCCCAAGGTGAGAAGCTTGGCCTGATGAATCCTTTGTCTAACAGCTCCTGGAGTTGCGTCGACAACTCCTGCATCTCTGAAGGCGCAAGTCGGTAGGGTGCATTAGCCACAGGCGTGGCGCCTGGAACTAAGTCAATGTGGAACTCGACTTGTCTTTGCGGCGGTAATCCTGGCAAGTCTTCTGGAAAGACTTCAGGATACTCTTTTATGACTGGAATGTCTTCGATTTTTGGCTCAGCAGCTTCTTTATCCATGATGTGTGCTAAGAAGGCAACACATTCCTTCTATAAACACTTTTTAGCTTTCAGACAGCTAATGATTCTCAGAGGCGTATCGCGGTTTTCTCCATGAACTACGATCGTCTCTCCATCTTCTATTGGGATGCGAATGGTCTTTTCGTGACAAACAATCTCGGCTTTGTTGCTTGACAACCAATCCATCCCTACTACCACGTCGAAACTTCCCAACTCGACCAGTAGTAGATCCAAAGTGAACTCGCGTTCTCCCAGCTCAATTACGCATCCTCAGACAACTTCATTGGTTTCAACTAGCTTC
>S1_71031923_Tph1_VK876xVK101
ACGAAGATGAATGGAAAATCAAGTTCTTCTTTGTAAAAAGAAGTTTTATCCCTGGTGGAGAGAGTTTTCCGGTGAAGTGGTTAACGAAGGGCAGGAGTTAGGGTTTTAGGAATATCCCCAAAGTTATCCTGCTAAATATCCTGGACTAACATCTTCATTTTATTTTGTGCAGCGGAATTCAGAAAGTTACCTCTTCCCCTTCCTGACTCAGTGGAAAGGATTGAGAACATCTACACGCTACCCGAGATCGAAAGAACCTTCATCCCAAACCAAACAACTTCAAGCCAACACTCCAGCTCTAACATGTCTGGTAAGGGTTTTTGATTTTAATACTCTTGCACAAGTTCTGTTAGTCAAGATATTGTATGTTTAAATTTAAGATTACGCCCTTGTTTGTGTAGAATCTCCCTTGTTTGGACCTGTCCGAGTGAAAAAAGAGATACCAGCTCCAAGCCAACTGTTCCTCCTTCCAAGCCCACACAGACTAGGGCCCGTGCCTCCAGGTCCAAAAAAAGAAAAGGCTTTGACACTGTTGCAGCCGCTCCTGAAAGCTTCTCCTATGAGGATCTGGGCTTCGTTGACTCCTTTGAGCCCATGACCTCTTTCCTCAACAAGGTAAATATCTTGACCCAGTATCCTGCATTCATATGCTGAGTCTGTATTCTGATTAGTCTGTATTAATGATACATGTGCTTTAGTTTGTAGGGTCTGCAACATCTGCTGGCCCTATACACCGAGTCCTGCGAGGCAGTGAAGGTCCTGGAGGCTAGGTTGAAGAAGGCCGAGATCACCATCTCGGACCAGGGCAAGATTGCCGAGGCCAAGACCCAATATTACGAAGATAAACTGAAGAAGGTCACCTAGGATGCTGAAGTCAAACTGGTCGTTGCCCAGGTTGATCATGATCAGGCCATCACCTCCTTCTAAGATGGTCTCAAGAATTCAGCCGTTGTCTCCCTTCTCTAGGGCAGGATAAAGATGGCGTATGAGGCCAAGGATGC
>S1_71141056_Tph1_VK876xVK101
TGGTGTGTCAAAGGAGAGTCTGGACCGGAGACTCTCGAGTCTTTCTCGTTTCTCAAGATCTTCCAACTGTTTTCGTAGTTCGTCTCTATGCATAGACACGAAGTCTGGAGTAATAGCACCCTTCTTCACCGACGGTCCAGTCCTGTCACTGGTTTCAACCTCGTTGGTGACATCCTGGCCTGGACCATCACCAGCTTGTCGATGGCCTGGACCACCTTTGTAACTTGAGAGTTAGGAGTTGGTGGTGCAACCATGCTGCTTCTCAGAGAAGAAATCCCTTACAACGTCTAGGTTCTTGATGAGACTAATATGTGAACAGTGTCCCACGGATGGCGCCAATGTCGAGTCCCTGAATTCTGGTATGAAGTCAACGAGGCTTGTCAACGTTGTAACGGATCAATCTTGTCTTCCTACAAAAAAGAACACTGTTAGCCTTGCCACGGAGGGCCCAGAGGGGGGATCCGTGACCAAGCTCCGGCGTGAGAATAAGAAAGCTTGCCAGAGAAAAAGGAGCTTATTCCGACGAGTATGCAGTCGCCAGAATATCCTCTTTGGTCTTGCCTCATATAGCAGAGGTGGCTTATCTCCTTGGTGAGAGCTCTGATGCCATCTAACGGCATTATAAGGTCTTGGGGAGACTTAGACACGTGTCTGATCCCCACCGGCTCGATGTCTTGATCATTTAATGAAGCCAACTCCTACCTCGTACCTTTCCGGCGAAGTCTCTCTTTTGTTGACAGTCATTTAATGCTCTCTGCTAGAGACGTGACCCTTTTCTTCCCGCCTTTTTCCTAACTCTTTATCATAAGGGATAATCGTCTTTGGGCCTATTAGCAAACCCAGCAAAAAAAAAAGGAATCCCAAGACGAGGCAGTCTCATACCGAGTGGGCCTCGTCGACAGCGCCTAAGGCCATGTGGGCCCAGACCATTCTTAGCTAGATTCGTGAGATGCTTGGGGGAAAACTTACCCCCTTGATGTCAAGCTAGCTAAGGAAGATGA
>S1_71228195_Tph1_VK876xVK101
TAAGTAAATATTTATGAATTTACAAAACGAGATTCTATCATTACTTATCAACTATATATTGTTATTTTAATATTACAAATCTAAATATAGTTGCATGTTTAGTAACTAAATATGTTTTAAGTCGACCCATTTTTTGTCAAGAGTTTTGAAAACACTAACTATTTACCAATCAATAAAAGTATGATTATTTACCATTTAAAGTGTCAACATTAGCATAAATTGAGTATACGTTTGTTTATTTCATATACACTTTTAAATTAATTAAATGTTAATTATTGGCATTTGTTAAACTTTTACTAGATTTTAGACATTTGACTACCAAAATGGATAACAATGGCGTTTAATATAAATCGTTTTATTTATTAGACTTACTATCACTTTCATTTTAAAACCTTATTACAGCTCCAAAAAAATGATGGATGCCTATATCTTTTGTAAAGAGAGGCGAAAAATGAGGAGACTTTATCTGGATAGAAAAAGATCAAGGGGCCTTTCACTTGTGGAACCCGTCCATATTGCACAAAGCTTTACATCTGTTACAATGCCTGAAAATAGTAAATGTAAGAATGTAAATTGTACTACTGTATAACAATAGATATACCATATTAATTAATTGTTTATGCATTTTTTAATAAAGCAATGGCCGCTAGCGTTTCTAAAGAGAGGCGAAAGATAAGGAAAACCTATTTGGATAGCAAGAGATCGAAGGAGACTTTTTTCACAAAGTTTTCATGTTTTAGCAACCCCTGGATTTGTTCAAATAACTTAAAACAATAATTGTGAGTATGACATTTATACTACTCTTTTACAATTAAATGTTTCAGCAACCCCTGCATCTATTATATTTTTGCAGTTCAACAGAGTATTTTACAACCAACAACACATTCTAGAAATGGTTCGAATTGCAAAGTAAATATCACGAATCATGCACCTTCACCTGTTATTTGTACTAATGAAACCTTTCCAAGTCCATTGGCTGACATAAGAAAAGGTACACTTTA
>S1_71251574_Tph1_VK876xVK101
ATGTGTAATGGGTCAAACTCTCATTGAGAACTTAAGGTTCGATGAGAGTTAAATGAAGTCAAGGATGAACATTGGGTTACCTTAATAGGTAAACCTAATGACCTGAATTGGAGTCATTGTGCTCTTCGAAACATAATGGTTTTAAATAAGATTAAAGCTAAAATAGGTGATATTGGTCAACAGGTTATTGAAAGTCTTTCGTCGTAAAAGAATGGACTAAAGTTGACCAAAACGCCCTTTAATGATAAACCGGGCAAATGACCCCTATGGGTAGTTTGAAAATAAGTTTTACGATCGAGTAAATCCTTTGGATAAGTATAAAAGTGAAAGGTATAAGCCTTTTGGTCAAATGCCTTGAAACGAGTCTTTTCGTAAAATTACTAAACCAAAGGGTACAATTCGGAAAATATGATTTTACCTTATGAAATCCACCACAAATATCGTTGTGGTGGAAAATAAAAGAAGTCTTAGTATGGAAATATGTGGTAAGAAAGAAGGAGCGAGATTTAAGCTTAAATGCTTAAATTCTCTTAACGGGTCAAAATGAATTATGCGCATAACTTGGGTAATGGCTGCGTAATTCATAAAAGTTATGAACCCGAGTTAAGGATTTTGGGTTAAATATGTAGGCCATGGCTTTATGGTCATTTAGAAACAAGATTGTTCGATAAATCATGAATGGGTCAAAAGTTTAATAATTGAATATAAATCCGAGGGCTTAAAATCTAGAAAATTGTTAATCGGATGTCGGATTTTAACTCTATATGATAGAGAATCAAATTACGATCACGTAGGAAGAAACGGGAGGTAAAACGGATAAATTATAAGTTGTTTTCTATTGATACTTTGACAGTACAAAACCGTGAAAACAAACGAGCAGAGCTTCGCCTCAAAGTCTGCAAAGTTACAAATGACCAAGACCTACACTCATATATATACTAGTCCTGGCTTTATACGAAGCCATCATGACTCCCTTTGTAGGAAGCTGGTCACTTTGTACG
>S1_71435702_Tph1_VK876xVK101
AACAATTACAATCAGGAAACAGACCAACAGCACCTCGGTATGATTTTCAGCCAAGTACACAACTACTTTGATTTCGCTCGGACTTCACCTATTTATAGGCTACATAATTCCGCTCGAAAGGTACAAGAAACAGTTGGAGCGGAATAGCAAAGATGTGATTCCGCTTGAAACCATTTCAAGCGGAATCTCACTCTCAAGCGAAATCAGCTTCTAAAACATATAATCTTCCTATTTTCTCGATCTACGTACCCTGATCTATCCTATCTAGACTAAGACTCAATACAAGACGAAGTCGACAGATGCATGCACTAACAGACTCCCCCTCAGATGTTGACGAGTCTCACGTGTCGAGTCTTTGCAACTTCAGTCTTTATCAGTCTTTGGGCTTCACTCTATCTATCAGCATCAACGGACTCCCCTTAACAATGTGCTGGCATTCCTTAAGTTCATCAGCACCATCTGCTTCAGGATCGTAATCTGGCTTTTGCAGGTTCAAGATCATTACCTGGCTCAAGCTTCGTCCACCGAGTCTTCAGGTATCGGGACCTGGCTCTTTAAACACAAGCCTCTCAGGATCAATCAACCTGGATTTGCATATCCGAACTCTCTTTGATGTTGTTCCAAGATCGTAACCTGGCTTCTCGTCCTGCTCAGGTTATCTGCACAATCTCTACCTCAAAGTAAGTTTTACACTTTAATTACAAAAACACATGCACTAACTCAAACTCTCCTTCAAATCAAACAGATTTCTGATGAACCACTTGTAAATTTGATTAGAACTCATTTGTTTAATAACAAACTCCCTCTCACAAATTGATCATCATGTTTAGCACTCGGAATTTTGAAAATCAGCTTTTCAACACCAGTTGTCAAAAATCTTTTTGAATTTTTCAAAAGTTTATGCTAAAATACACTAAAAATCTTTTTGAATTTTTTAGATAATATGAAATGCAGTAAAGAAATATTTACAGACACTATTTTTGTGAGTTTGTGTAAGAGGA
>S1_71566195_Tph1_VK876xVK101
TCTATGCCAAGTTTTCAAAATGTGAATTTTGGCTTCGCGAAGTCCAGTTCCTTGGACATGTTGTGAGTGAGCGTGGAATACAAGTGGATCCCGCAAAGATAGAAGCTATTATAAACTGGCAAGAGCCAAAGACACCTTCAGAGATTCGTAGCTTCCTAGGTTTGGCTGGATACTATAGGCGTTTTATTGAAAACTTCTCAAGGATTGCTGCACCCTTAACGTCGTTAACGCGTAAGAACATTAAGTTTAATTGGGGGCCTAAGCAGCAAGAATCTTTTGATATCTTGAAGCGGAAGTTGAGTAACGCTCCAGTACTGACTCTACCTGAAGGCATTGAAGAATTTGTAGTGTATTGTGATGCATCACACACCGGAATGGGTGGTGTGTTAATGCAAAAGGGCAAGGTCATAGCCTATGCTTCACGTCAACTAAAGATGCATGAGAAGAATTACACCACCCATGACTTGGAGTTGGGTGCCGTTATATTTGCACTAAAGCTTTGGAGGCATTATCTGTATGGGACGAAGTGTGTGATCTACTCTGATCACAAGAGCCTTCAACACCTGTTCAATCAGAAGGATTTGAACATGAGCCAACGACGATGGATGGAAACCTTGAACGATTATGACTGTGAAATAAGATACCATCCAGGCAAGGCCAATGTAGTCGCAGATGCTTTGAGCAGGAAGGAAAGAGTGAAGCCGATAAGGATCAATGCCAAGAGCATTGAAATTAAGAGCAGTTTGAATGAAAGGTTGTTAGCTGCACAGAAGGAAGCTGTGTTGGAAGCTAACTATCCCGAGGAGAAATTAGGGGTAACTGAAGAACAGTTGTCCTACGATAAGGACGGAATGTTGAGGTTAAATGGACGAGTATGGGTTCCTGTATATGGAGGACTTCGGGATGTTATCCTCAAGGAAGCCCACAGTTCCAAGTATTCCGTCCATCCTGGAGCTGATAAGATGTACCAGGATTTAAAGGCAAATTATTGGTGGATAGGC
>S1_71599015_Tph1_VK876xVK101
TCTTTGATCATGGTGGTGCATTTGTATGTGATTATTATTATTATTCTGCAATTGGAAAGATTCCAACTGCTGTTTAAGGCTATCAAACATGGTTTGTAGGTTAAGATTCAATTGATTGATGGCTGTTCTATTATCTTCTTGAAGGGTTTGAGAATTTTTAATGGATTGAGCATGTTCTTTCAAGGTTTTCTCAAGTTTATCCATTTCTTATTGACGAGTGTTGGCTGCCATTAATGGTGATTGAAAAGAAACGAAACAAAATTAAGAACAAGAATAAGAAGGATTTAATCACAAATTGATTAATTCCAGGAGCAGATTGATCTTCAAAGATCAATCCAGGTACAGAAATGGAAGAAATAAGAAAGAACGATGAAAAGAATAAAAGAACAGAAAAAAATTTGGAGAAGATGATCAGAATTGCGACGGTGAATTGTGGTTAACAGCGGATAACGATGGTCACCGGAGCTCAGATCGGAAGAGCTCTGATACCAATTGATGAGATGTGTTTTAGAGAGAGAAACTAGAGAGAGAGAGTTTAGACCAAAACAAGCTTGCTTCTTTCATTCTTGATCACCGGTTATATAACCGAAATAACAGACAATAACAAACTTTCAAACTATTGCCCGCCTATCCTATACGTCCCTATACTATGACTTTATTACACTTTCAGTCCTTATTACAATACTCATACACATACACTATTACATTTTACACAATGACCCCCTAAACTTTCTAAACGTTATCTTTACACATCAAAGAGGTAGATTGGAAACATCGCCTAGAGCAACTCAATCACCTATGCATTCCTCACATTCCTCTACGTGTACCAGATTAGCTGTTACACAAAAAGAATAATTATGGGTGAGCCATTTACTTAGGAAACGGATATAATGAAACAATAAGCATAAGATGCACAAATAAATGAAAAGAAAATATAACATATTCACTAACAAGTATATCCTATTTGATTAAAAATCAAAGTTTTCTCTCGATATGACTTG
>S1_71701057_Tph1_VK876xVK101
TTCTTATTGCACTAGGACGACCAAAACAATATGTATTATGAAATGGTATTTATTTACAATCTCACCCATTTAGCTCATTTCGGTTTGCATTATATGATCATATTACTTAGTAGTCGTTTCTTTATTCGTTTCACCCATTATGACTTACGCCATAGATTGTCTTTTCAAAACTCATTATTTATCCATCAACTCGTGACCATATTACTATTTTACCCCTTTTACCCATTATGGTTTACATCATAGGATAACTTTTCAAAACTCCTTATTTATTCGTCAACACACGACCAAATTACCATCTTACTCCTTTTTACCATCAAATATGGATTCTTACCGTTTTCATTTATTTCAACCTGTATCAATTCGCGTCGGAACGTCGTATTTCAAAGACTCATTTCAAATACTAGATCACCTTGTTCTAAATCAATACATAAGTAGATGTTCTACTTAAAGGATGTAAGCTTTACTTACCTTCCATTCGATTATGCTTTTCCCGCGTACTTAATTCGTTTGACCCGCTTCTTCCCACGCTTCCACCTAGCTTGTCAAGCGTCAAACTATCATTTATCCTTCGCAAGATGGTTAGATTAGTCATTCTTTACCGCGACTATCCCACCTTACGGACTTTATAACGAAATTACCATTTGATCCTATTATAGGTCAGTTTGACTTTTAAAAACTCAACTTCCTATTGACATATGCAATGCACTAATAAGTTTAATGAACTCATCTAGGCATTTTATCAAATACTTGGTAGGCATTATTTTTAGGCTACCCTTTTAACTAAATTACCAACCAAGTTCATCTCATTCCTTTTACTTTTACAATTTCATGCAATTATTAACATCAAGTTAACTTAGCTTTCAATTATCAATACTAGTTCATCCATTTATCATGCTAGAACTAAGGGTTTTCATCTCTATGTAAAACTCATTTCATCATATTACTAGACATTCATCTGAACACCTAATATAATTACGTTCTCCATACAAACTAGCAGGGCC
>S1_71748138_Tph1_VK876xVK101
AACAAGCTTGCACACTCACACACACTCTAAAATCACAAGAACACAAGATTTATAGTGGTTCGATCAAGCTTGATCTACATCCACTCTCCACAACTAGTATTCTTTGTATTAGGTGCTCAAGAAGTTTACAGTACATGAAAAGAAGCATTTATATGGGTTACAATTAGGGTTGTTGACTTTATTACATAAACAGAGAAACTCCTGCTAGCTGCAAAAGGAGTGTAGCACAGAACACCCCTGCTAGCTTGCTAGGTGCAGAAGGAGTGTAACAGCACCCCTGCTAGTCAAATCCTCCACAACCCAACACGGGTAAGAGGAACTATTACCATGTCATAGATCAGAATGAGGATGATAACAGAGAGGTTGATGAAAGATTGTTGTGTGGTGGGTGGAATCTCAAATGTTGACCCAATTGACCGGTCCATGGTAGCTCCTTGTTTGCTGAATAATGTGGAAGCTTGAGAAAATGCAATCCCATACGCTAAACAACTTACCCATATTGGAATTAGTCTAAGAACCGCCTTTGCTTCTTCCACCTCATCAGCACTACAAACGGTTACATCTTCATTCGACCCGTCAGGGGAAACCAACACTTTGTTGAGAAATCTGCCATTAACCCAATATCAACAAGATATTAGAAACTTATTCCATGCCACATATTATGAATTTATGCACGGATCACTTTCTATAGTTAACGGGTCAAAAGAGTGACATAAATGGATAGAAAGTCGCCCAAAGTATGCTTTCAATGCATAGGACCTTCTAAATCAGTTTTATCTAAGAGACGATAATCAATACATATGTTTTGCACATATAGATACAAATGTATGGATGTGTGCATTTTCTAAAAAATATGACGACATGCACATGTGTATGTAATAAAAAGTTATATGATGCATATGTGTATGTAACAAAAAAATATATGATACACATGTGTTGGTAAAAGAAATGCAACGAGGTACCTTGTATAATTTTGAAATTCTTTGTTTCCATCAAATAAT
>S1_71778451_Tph1_VK876xVK101
GTCATGCTTCCAAACAAGAATATTACGAGAGCAAAACCCATGATAACACAAGGAATCCCAAAGCCAAGACCCCAACTAATATTATCTTGAATATAACTAAGAACAAAGATACCGATTGTAGGCCCCGAACACAATCCAAAAAACCACCAGTTGAAGAATGAACTTTTGGATTTGAGTTCTCCTGGATCATCGGCATCAAACTGATCAGCCCCGTAAGCCTCAACACATGGCTTCTGTCCGCCTTGGGCAAATGCCACAAGATATAAGGAAATGAAAAATATGATAACTTGGAGCTGAGGTGAACATGATGAGCCATCAATGGCGCTTGTACAATTAGATGGAATCAAAGTCGAAAAAGCCAGCAATGCAAGTGCCTGTTAATCGTTAATTTCATCATTTGCTTAATTAATCCGGTGATCATTCAAATTTCATTGTAGGGCTGGCTCAAGCTTATTTTTTTGTCTCAAAGCTAGGGCTGAGCAGTATACGGTTCAGAACCGCCAGAACCGGGGAACCGAACCGGAACCGCTAGATCCAAACCGTATTTTTGTATATAGGGTCCGGTTCCGGTTCATAAGTTTGGGTAAAAATGGTTCCCGGTTCGGTTCCGGTTAAAGAAGCGCTCGAACTAGTTGGGATTAAAAAATATTTAAAATCCTATTTTATTAATGGGTTTTTCAACATTATACGACCGTCCTAATTCTTATTCACTCCTCTTATATTCATTCCACAATCTCATCTTTCAACTTCTAATTCTTCTCCATCTCTCAACCCTAACCCTAATTGCTATTATACAAGTTCATCTCCATCAACACCCTGCAAATACAGGTACGCTATTCTACATGACCATTTTTTATAATTGCATATATTTTCTTTCTAGATGTTTGCTTTCTGATACATATAGTTTTATGTATGTGAAAATAAAAATTGAACAAAAATAATCAAATCAATGTTGATCAAATTATAAATGTGTATATAAATAGTGTATCGCTTGGTAAATA
>S1_72373816_Tph1_VK876xVK101
TTGCACGTTTTGTACTTTAGGCCAAACCTGGTAAGAAATCTCAGTTAAAAGCTGTCATGTGCAATGTATATGAAGGTAAAATAGTAATTTCCCTCACCCTTACACTTTCCCTTCTTCAATGATTTAAAGCTGAAATCAAATCATTTGATGACCAGCAGCTTTGGTGTAAGCTTCAAATAGATTAGGTACAAACTCACGCTACGGCAATAGAAAATCCTAAATTTCTACTCAGATAAAGTCGCAATGGAGCAAAGTGAAAAAATGCTCTTCAACACCTTCTTCTCTTTCAAAATGTTTAACACTTGCTTTCTGGGCGTAACCCGCTTCTCCAAGCTGTACACTAATAAATTGGGGTGAGTTGCCAAATAAGCAAGCGTATAAACGAGTTCATTCATGAAAAAGTTCAAAGAAGCTTGAAGCTTAGTCTCCGAACGTCTCAAGCAAAAAGGTAAAGCTTTCCCTCCACTCATAACTTTCCAAATCATCAACACTACATCGAGGTCGGTGAAAATACACCGAATGCACCGAAATTCAATCAGGATGGGGGTCTTCCCTTCCCGCCCCATCCGCCACCTCAACCCCCTTCCTTCCCCGAATCCCACAGTCTTACACAAAATTGGAACAAAAAAGGGACTGCGAGGAAAGAAACCCTAGACATCAGCGTAAGAGTAAACGCCCTAACTATTTGGGCTACATGGTTTTGTTGATATTCTATGTTTATTTTTATAATTGCACACAACGCGTTGTGGGGAAAAAATAGAAAACTAGTGGAGTACGCATGAGAGCCTTTAATTGGCTCCACCTTCTTCAACGATCAATCAAGAGAGGTTACTCTACAACCCTTTCTTACAACCCTTTCTGAAATGTTATATATATAATTATTCAAAAAAATGTTTTTCCCTTTAGTTTGAATGTCATACTGTCGATCAATTATTTTATACTTTTTTCTTGATGCATCCTAATCCATTTTATTCCAATCAATCATTGACATGAAAAACTAG
>S1_72423427_Tph1_VK876xVK101
TTCCTCACTTTCTTTCACAATTAGCTTCGTATGATCCATGATTTATTCGTTTAAGGGTATAAACATCATGTAGGGTTATTGAAAGACATATTTATTCATTGTTGACATTTTGAACCCTTTTACACACATAGATTCCCTGTTTGTTAACTTTAGTCCCTCTAATTCAATCCTTTACACGCTTAAAGTCCATGACATGTGTCGATATAATATTGGACATGAATTTTCTAGATTTTGCACAAGTACTAAAGCCATGTAACTGTCTCCATCACCGTCATCAGACTCTTCGAGCACACAAGTTGTGCTTAGAAGAACTGAATCCGGTGAACAAATCGGGCAACTTATTTCTGACCAGTTCTAGAGCAATTAGATTTGCTTTTTACAAAAGCTAGATCCAATTTCTTGCAGCAATCAATTTGACTGCATTTATTTTCTTCATTTCCATTTTTCAGTAATTTGAGATTCAAGCTTAATGATTTATAGAACACATTCAGTAACGAAGCTGTTTCGGGTTATACTCTGTTTCTGTCGATGACCTCATTGATTAGGGTTAGGGTTTTTGTTGTTGGTGGGGTGGTGTGTAAGCGGATAATGTTTGGTGGTGTTATGAGGTGTGGTATGGTGGTGGTATGGTGGTGAAAGGTGGATGGTGGTGGTGATGAAAGGTGGAGCCAGTGGAGGAGGGGTTATGGAGAAAATGATGTTGTCTCTTTTAGGTTTATACACGATGAAAAGATGATTTTACCCTTGAGTTTCTAAGTAAAAAGACATAAATACCCAAGTCAACTAACAGTTCACTAACATAAATTAGTGGGAGGGACTTGTTTGCGAGCAATCGACAGCCACATGGACTTGGTTGTTCGTTTTTTCAAATGATGGCTGAATGTGTCATTGGGTGTAAATCACAGGGACTGGAATTGTACTTTACTCTTATTCTTTTAGCTGTTAAAGGATACAAATGAAAACCGACAAAAAACACCACATACCTATTAGTCAAGGTTGGT
>S1_72558643_Tph1_VK876xVK101
GCAGGATAGCAGCTTTAAACAGATTTATATCCAAATCCTCAGAGAAGTGTAAAGATTTCTATGATATCCTAAGGAAGAACAAGAAATTTGAGTGGACTGAGAAGCATGAGAGTGCTTTACAAGCCCTCAAAGAATACCTATCCTCAACTCCAGCGTTGATGAAACCAGAAAAAGGAGACGTGTTATCCTTATATCTTGCGGTATCCTCAAAAGCAGTAAGTGCAGTCCTTGTTAAGGATCATGAAGGTACACAATATCCTGTCTATTATGTAAGTAAGAGTTTACTTGATGCTGAATCCAGGTATTCACACCTTGAAAAGCTTATTCTTGCATTAATTATGACATCTACTAAGTTAAGACATTATTTTGAAACTCATGTTATTGTTGTTAGAACTAATTTTCCAATTAAGAATGTCCTGAGGAAACCAGAGATGTCCGGAAGGATGGCTAAGTGGGCAGTAAAGCTTAGTGCCTATGATATAAGATATGAGCCTAGAACAGCAATCATATCCCAAGCATTAGCAGACTTTGTGGCTGATTTCAGTAGTGATTTACAAAAGGAGGCCGAATTGGAAGTCCAGCAGCTGGAGGAAACCAAGGATCCTTGGATACTACATACTGATGGATCCTCAAATGTCAAAGGCACGGGGCTTGGTATACTACTAAAATCGCCACAGGGGGACATAATACCCCACTCCATAGCTTGTGAGTTCCAAGCCACTAACAATGAGGCTGAGTATGAAGCCTTGATTGTTGGTTTGCAAATTGCTAAGCATATGGGGATCAGGTATCTTGAGGTATACGTGGATTCATTGTTAATCACTAATCACTTTAATGGATCCTATGCTGTTAAAGGTGAAAAACTAACTAAATATTAAGAAATAGTCAAAGAATTGGCACTCTCCTTTGTTTTCTTTAGTTTGACACAGGTACCAAGGGAAGAAAATACAGAAGTTGATGCATTGGCTAATCTAGGATCATCTTTGAAGATCCCAGAGGAT
>S1_72750028_Tph1_VK876xVK101
CGTAACTGATCGAGTCACGTATCTCCACCGCATGGTTCACGCCGCTGTAGTTTCACTCTTTCTCGGACTCCAAACACCCATGATCTTCTTCTTCAATGTGGGGCGATGGTTGGTCTCCGAGGTTACTCCCCTGCAGAAAAAAATCCAAAAAAGGAAAAGAAAGGGAAAACGTGGGCTAATCAAACCTTGACACTAATGTTTGCTGGCCAATACACCTAACGACCGGCAGATGTAGGTTGAAAAACCTCTGTACCGGAACTGTAGTTAAGAACATACCTAAAATGTTATATAGTATAATATAATATATTTGGGTCATTACACTTGAAATATCTAAAAAAACTATTAGAATTAGCACTGCTATGGGCTCTAAATTCTAATACACCAGTCACAACCATCTTGTTTAAGAGGAGACATTAATTTTGTAATAAAAAAACACACAAAGGTGCACATTTTGCCTAATTCCAATTGTAATTGTTCTTTGTAATTGAAACATATGCCTATCATTTAGATCATTCACCTGGAAGTTTACTCCTTTTTGGGTTGGGTGATTCAAGCTTCAGAACAGAAAACATGTTACCAACAGGATAGTTGTAATTACTAGATGAAGCTTTTTAATACAACCCAAAGTTATCTGGTGGTAGATTTAATCAATGCCGTTATGGCCATCTTTTTGCAAGTCATTCAAAGATTCAAAACCACAACCTGTAACGTGCATCTTACTACCCGAAGCAATAGAATCGTTTATCTTGTTGCCTGAACCACCAGAACAGGGTTTCTTTCCCATGGAACCAATCGAAACACGTTTTGGCTAGATGAACCAACACACAATTCTTGTACAGCATACATCATAGAAATCTCATGTGGGATTTGTTGAGCCATTTCTAGAAAAAGGAAAAAATGCAATTGTCACTGCTATGTCGATTCGATCACTAAACGTGGACATTTTGTAGGATAACTGTGTAGTATTATGAAGATCATACACTACAAGAACTACAAGAAAC
>S1_72757269_Tph1_VK876xVK101
GTGTCTCACAAACGCGCCAAACATATCGATATTGATTATCATTTTGTCCGTGAACTGGTGTCTTCTGGTCGTCCTCATACAAAGTTTGTTCCATCCAATCTCTAGGTTGCGGACATCTTCACCAAGAGCCTTCCTCGTCCGCTATTTGAGAAGTTTCGCGGCATGCTTCATGTTGGTCCCCCACCTGTTCGATTGACGGGGGGTAATAGTGTAACATAATTTAAGGATACTACAAATCAATTAGTATTATTGTATTGGTTTTATATATTTACTTTCCTAGTATAGGTCCCTTTGTATTCCTATATATTGTATCCTTATTATGAATAATAGTCAAGAGATTGAGTCCTTACACCTACAACAACAGCATTAAAACTTGAAATACACAACAACCTAATACACTTGACTCCAACCTGACCTGAACTGGTTTCATAAGGTTAAGTTTTACAAACCACCAACCCGGGTTGAACCCAACCCGGTTTGACTTTTTTAAGCTTAACTCCGAACCAGTTTGAACTCGGTTCGGGTTTAAACCCTAACCCGATTGTGCACCTCTAACTTCAACTACTCTCTAAACCTATTTATCAAAAAATGCAGCAATTAACCTCTAATTTAAGTCAAGAACAACACAATAACCTGCTATACTACATTCAACTACAAAAATTTGACATTTTAACTCAACAAATTTGTAAAGATAATACAAATTAAAGACAATCAAACACAACAAGGATACCTTGTGGTCCGGCGGCACCAAAGAGGTGGTTCGGAGAGGTGATGCGGCATGGCAGAGGAGGTGGTCCAGCGTGGTGTGCGCCATCAGTCTAGGGTTTGGGGAGGGAGTGGTGTGATTTGGGAGGGATTGAGTGGGGTCTGAGCCCGCCAAAGGTTTGATACACCTTTTAGTGTCGACAAGTATTAATAAAACAAGAACGGTCGGATGATGTCGTCATGAACGGTTGTCGTTGGATTTTAAACATTGGACGCGGATAAGAACCTTTAGCAGC
>S1_73083687_Tph1_VK876xVK101
TTGCTCTAACTCCTTTATCCTTCCTTTCATTTCTTCAACATCGTCCTTGATTGTTGTTTCCTGAACATTCCTCAATTGTTCCATTAAATCTACTTGAAGATTTAATCTAAGAGCACGAACTCGCTTTTGCTTTTCATGATATTTACGACTTAGAGCATCGGCGACTACATTTGCTTTTCCTTCGTGATATTGAATATCACAGTCGTAGTCACTCAGAATTTCCGTCCATCTTCTTTGCCTCATGTTCAATTCTTTTTGCCCAAATATGTACCTTAAACTTTTGTGATCCGTATAGATAGTAAACTTACTTCCATACAGATAATGTCTCCAAATCTTAAGGGCAAAAATTATTGATCCTAATTCTAAGTCATGAGTCGTATAATTTTCTTCGTGCTTCTTCAATTGCCTTGAGGCATATGCAATTACCTTCTTGCATTGCATTAGCACACATCCTAATCCTAATTTAGAAGCATCGCAGTAGACTTCAAAATTTTCTGTTCCTTCTGGTAAGGCAAGAATTGGGGCATTTGTTAACCTCTGCTTTAAAATTCTAAAAGCTTCTTCTTGCTTAGGTCCCCACTCAAACTTTACTGCTTTGCAAGTTAGCTTGGTTAATGGTACCGCTATCTTAGAGAAATCCTTAATGAAGCGCCTATAGTATCCGGCTAACCCTAGAAAACTTCTAACTTCCATAGCTGATTGTGGGACCTTCCATTTGGCGATTGCTTCTATTTTAGAGGGATGTACGTGAATACCTTCGTGATTCACCATGTGTCCTAAGAATTGCACCTCCTGGAGCCAAAATTCGCACTTCGAAAATTTGGCATACAGCTTCTCCTTTCTTAACAAAGTTAAGAGGGCATGTAGATGTTCACCGTGCTCGTCCTGACTTTTGGAATAAATAAGTATGTCGTCGATGAAGACAATTACAAATTTATCCAAATACGGTTTACAGATCATATTCATCATGTCCATAAATGCTGCAGGAGCATTTGTTAACC
>S1_73256273_Tph1_VK876xVK101
CTGCCAAATTGATAAACACCAATACCACTGAAACTGGCTCACGGCCGCCCGCTCCCTGGGATAGGGGTCGGGGGTTGTGACAAATGCTTCTTCCACCCCCGTCATTTCATCAATAGCCTCTCTTAGGGCGTAAACATGGTTTACAAGAGAGTCTTCCGCCGTTGATGGTCTCCTCCCCTGTCGGTTATTTCTTGATGAAGACGTTCCGCTTGTCCTGCTCGCCATTTCTAGGGAAATAGACCGAAAAGAGCTCAATTTTTATGAAACAGTACCTCGGACACGGCCCCGTGCTCGCTGAGCACGGCCCCATGTCCAGATGTCTGTAGGTTTTTAGATTAAGGAATCTTGGAGTTTTAAATTATTTTCATGGTTTTTAGTCGAGTTTTAAGCACAGATAATTTAAAACAAAGTTGCACAACTTATTTTGAGTAAGATCCCTTGGATAATAACCTTCCAAACTTTACACTAAAGGTTGGAATCATGGAGTTTCCAAGCTTTAATGGAGGAAATGGTTGAAAAATTGAAAGAGAAGGCAATGAACAAAAGTGGAAAAGACAAGATGGTTCTTGGAACCTTCTTTTAGAACTTACCTAGGATAGTATGAGTGAAGATCTCAGGAATCTCTGTCTTTTGAAGTGGTCAAAATGAGCAGGAATCAGGCTGCATTTAAAGAAAACGACAGCGCGTTGGACACGGCCCCGTGTTGGTTGGACACGGCCCCGTGTGCAGTTAAAATCCTGACACATTTTGTCCGTATTCTGACAAAATCAGAAGAGAATCTTTTAGGTGGACACGGGGGCGTGCTGACCTGGACACGGCCCCGTGTCTGGAAGCTGTCTTATGGTGTTTTTCTATTTACTAAGGAACTTATTTGTATCGGGTGGTTCCTTACTGGTTGGAACAACCCCAAAGTGCCTAAGATACCTTAATTGCTCTAGACTATGACGAGAACGCAAGAGGTTGTCGGTGAGAGTAATTCCTATGTTTATTTTAGGTGGACA
>S1_80144596_Tph1_VK876xVK101
ATTTATCCATAAAAGGTGAGTATTCGGGTCAGATTCGAAGTTGGGATTTCGATGAGCAGCACGGCCTGGTAATGATCAAAAGGACCGATGGGGTACAGTACTTCAGGCCAAGGGCCAAGTTCCTTCAGACTCTTCCAGCTCGTGATCTCCATCACATTGCTCAGCTCGATCTCAACAACCATACAAATGTTGCTAGTATCAGAGGATTGATTCCTCATCTCGTTGCTGAGAGTCGAGAAAGTAAATGGAAGATGTTCAAGCCAGCGGTTGGTCGAGGAGTTAAGTACTTAAATAAGTTCATTGGTAGAATGGAAGATGGTCTATCCTCCAGCAAGATGCCTCCATAAAATTCCTATGCGTAAGTTTGATCTCGAAAAATTTGACAACATAGGTTATTGGTATCTCAATGGCAAGACTGGAGAAGCTGTGATTACTGAAAAGAAAGTGACGGTTGAGATTGCTAAAGTTCTGGATCCAATTTGGCTTGCCAACTTAAGGGAAGCACATCTGAAGAAGCTTTGGCGCCTGCCTCTAAAATACAATGAAGAAGATCGTGTTCTAGCTGACCAGTTCATCAAGGTGGTTCAGTTCTGTGTGAAGAACAAGGTCTGGGCAGGAAGCAGCGCTTCTCGAAGAGAGTATGAAGATCTCAAGACCAATGAAGACCATGCACTGATCAAGGGGGAGTTTGTTAATGCACTTTAGGTGATAAGTGCATGTCTCCCATTTTGTAGGGTCTTTATTGTACATATACTGAAACTTAGTACAAGCTTTATCCTTGGACATTTTGTCCAAGTTTTAGGATAGACTTTTGTCTGAGTTTTGTTTAGGACAAAAGTCAGAGTTTTGCTTTGTGTAGTTTGTTTGTCCGGGCTTTCTAGTTTGTCTTGAAAGTCCGGGTTTTGCCTTGTATTTATACCTTTATGTGGAATAGACAAGGGGGCGATTCTGTGTGAAATTCTGTGCACCTAACCCTAATCATTGTGTGTGTTTTGTCTGGC
>S8_19958120_Tph2_VK876xVK101
TGTAGCACATTAGTTGGTATACTTACAGTAGGAGGTGTGGGCTTGACAGAACGGTAGCAACCCACGAAAACTGTGAGGCATGCAGTCAATATGACATTTACATTTGTATCTACTTTTATAACTAATGGTGCCAATGTTAGACCTGCACCATAAATGGAAGTATAAGTTTTTGTATTTATAATGTTGATAACTAGAAGCGTTTGGTTGGAGGGATATATTCAAACCTGCTAGAGCAATGTTTGCGGCACGCTCGCCATTCTTCATTGTCACGACTACAAATAAGTAATTTCAGAAGAAATCTAGATAAAAAGTGAATCTTTGCTTGCTAGATGATAGCTGGATCTATGGCCTACAGTAAATACAAGCATAGCTTCATAAGAATGTAGGTGAAAGAACAAAAGGTTACTGTGATTAGTTAAATGTTGTAAATGTTCCATTACAAATAAAACAATGAAAGCAGGTCAAGTGATAATATCGCTGCCCTCCTTTTACATTCTGTTATAAACTTATAATTAATTGCAAAGATTAAGCTTTTGCATTCTGTTATTTTGACTTCTTTAGGGTCAAACAACATCCTATAAAAACTTTGACATCATCTGTTACACTGTTATCGAGTGCTTCAGGGCTAATTTTTCCCTCTGAGATCCGAAGTTAAGAAGTAACAGTTTTGGACTTAAATGAGACCAACAAACTCTACTACTTGTAAATTTCAAAGTACCTTAACCAGATTATAATACTTTTAATGCCCCGATCTCAAGATCATCAACAATTTCAGTTAATTAGGCATCAAAATGACAATTGCATTCATGACCAACAACTGAAAGACATTCTGTTATTGCTACAACGTATATTTGTTCATCACCAAAACATTCACGATTACCAACTGAAAGACATTCTCTTATTTAAATGCAAAGTTTTAACTTTTTTGAACCAATTGTTATTTACATGGCTGCTACAGATCTTTAATTGCTTAAAGATAATATTCAATACATAGCACAAGA
>S8_23248519_Tph2_VK195xVK303
CTTGTGCCATGTTGCTTTTTTTCGGGCGTTGGGATCTCAAACGGATAGCTATGATTGTCAACGAGTGGAACACCCCTCAAGTTTGAGTGCTAAATGGGGAGTTGAGAAAGAAGTTAAATGGTAGAGTATGATTGGTTGGGATGGAGAAGGGACTACTCCACTCGAATGGAACGCCCCTTACACCCTAATAACCACTTAAAAAGAATAATTGAAAACTTTAATCGAATTTGATACTCATCTTTTTTCATTTCACTTTGTTTTTGAAATGCTACATACATAGATTAATCTTTTATAAGTAAGTATAAAAATCTCAAGAGTCGGTTGAAAAATTTTACCCTACGTAACATATAAATAAAGTGTTGGTTGACCCCACACCATATATACTAAGTCCACCCATAATTATGATATAAAATTAACCCGTTGATGTTATGTGTTCTTACCCAAAATACATTATGCATTATGTTGTGATTTTGCCTAGTTAGAAACTGCATCAAAGTGATAACCGAGTTTGGAAAAACAAAGCTTGGGGACCAAGCATATGTGGTGTCATATGAAACAAGTATAAGCCTACTTTGCTGCTTCTTCAATAGTTTATAGTTTATACCTTATACACAATGAAAGAAAAAGACACATTAGTTAATATCAAGTTCTTAAGGCTGGGTGGTATGGTCTCAAGCCTCTAGGGGCTTTATCACGCTACATAAACGTCACGTATACGACAGATAAATAAGAAGCTTTATCGTTAATTTACACGGTGTGAAACAACGCCCTTTTATAAAGCTATTTTTAACTATATTAAAAAATTAAAGAAATAAATAAACTCAAGTCTAATTTGTTCAAGCAGTGGGCTTTTTCCCCTTCTTCCTCTTCACGCCCGCTATGACTTTGGCAGAGGCCACCCTCTTGGCGGAGGCGGGATGGCATGGAGGCGCCATGGGACGCCAAAATGAGTGAGGTGACGGGAACATCACCCAACCCGCGAACTATAATCTATTAATAAA
>S8_23732662_Tph2_VK876xVK101
TTTGGAAGTTGCGGTATTCAACTTCCTATAATCAATACAAATTCGCTACCCGGTTACCGGCCGGGTGGCTACCTCTTCACCTGCGTCATTTTTGACGACTTGGATACCCGCTTTCTTGGGAACCGTCTGTGTTGGGCTCACCCATTAGCTATCCGAGATCGGGTAAATGATACCCGCATCAAGCTACTTCAACACTTCTTTCTTCACGACCTCCCGCATGTTCGGATTTAACCGCCTTTGTGCATCTCGAACAGGAGTCACATTCTCTTCCGTGATGATTTTATGCATCACCACCGAGGGACTAATACCCTTCAAATCCGCAATGGTCCATCCAATCGCCGCCCGATTGGTGACCAACACCTCCATCAACTGTCTCTCTTGCTCCACGGTTAAATTCGATGCAATAATAACCGGGAGTGTATTGCCTTCTCCAACATAAGCATACTTGAGATGCTTTGGCAATGCCTTCAACTCAACTTCTGGAGGCTCTACTAATGACAGCTTCAGTTTAGTGTCAATGCTCTCCGGTAAGCTTTCAACTTGGTGCGTCCATGTCGGTTTTCCTTCTCTAACCGCAAGCACCTCCAAACTCCTTACTTCCTCGTCTATGCTTTGCTCCACCTCCACCTGTGACCTGTCAAACATATAACATTCCTCCATTGTGTTTTCCCCATAAACGATTGTATCGCAAAGAGGTATACACGTGTCAACAATGTCTGCCATATAGCATTCATCATCAACTGGAGGGCTCATAAGTCCGGAAAAAACATGCAACCTCAACCTTCGGTTTCCAAATGTCATGTCGACCGTTCCTGTTCTACAATCAATTTGAGCATTTGCAGTTGCTAAGAACGGTCGACCCAAAATCACCGTAGGTTGTTTGGTTGGGTCCTTGGCCACATAATCAAGCACAAGAAAGTCCACCGGATAGTAAAAATCCTCGATTTTCACTATCACATCCGAAACAATTCCACGGGGTAGTTTGGGTGTCAAATCGGCTA
>S8_23941299_Tph2_VK876xVK101
GGCTGCGGATCAGCTATTGTCGTGGGGTCGCGGCAGGTTTCAGGGACTGGTGCGCGTGTTGCGGCGCACGTCCACCAAACAAAGTTTCTTGTTTTGTCATTTCCAGTCCCCCCATGTTTGATATTATTGATGTTATTAATGTAAACCTTATATATTTAACATGTGATTAAGTTGAAACCAAGTATATAAGTATGATTTAAGGATTGTAAACGAATAAATCAAGTATTTGCACGTATAGAATGTTTAGAGTCACGAATTTACGTTAGTTGTTCGCAAGTTAAACAAGAACCAAACATATATATATGAATTAAATGTATGAACACGTATAAATAACAATGTATAATAATAATAAATTTGATTACGATCGAAGTCTCGGATTACAGTGGTTCGAAATGAAATATGATTACAAGGGTTACAAGTTTTCAAAAATATAATTACAAGACAAGCTTTCTAAATATGGAAAGTTACGAAAAGCGAGGCGTTACACAAACCGCATCCTTCGTATCCTTGCACCGCCCTCACCTCCGTTTAACAACTCTAACCACCACCATCATTGGATTCCCCATGCTCAGATCGAGAGACTCGAATGATCTATGCAGATCTGACCAACAATTTATCAAAAATAAACCTGAAACTCGCCAGAACCCCATCGTTTTCATCAAATTAACAAGTGCGTTTTTCAGATGAGTAAACTGAAATCGGGGTTAGGGTTCCGATGGAAAAAGAAAAAGAGTGGTTTATGGTGGTGTTTGTCATGGGATTTCGGGTAGTCGATGGACAGTGGTGGGAGGTGGCGTGGAGTGGTGGCATATGGTTGTTGGTTGAAGGCGACATTAATGAAGGCTGAGGTAGTGGTGGAAAAGAAATAAGAATCAAGGGTATAATAGTCATTCACTTTGTTAAAATAAGAGTATAGTAGTCATTTATTTGTTTTTTAACGGTCAACTTAACTGTTGACTAACAGTCGGGGGTAGGTGGCAATGAAATAACCACGTCAGGAA
>S8_23992485_Tph2_VK876xVK101
TCAATGAATTTCACATGTCCAAAAGTTGGTTTCTTTTATTATAATAGACTAGCGGTAAGACCCGTGTGCAAACACGGGTGGTTTCTTAAAAAACCATGCATAACACGTATAAATGATGAATATGGTTATATTTATAGACTTATAAATGGATAAGTCAGTCGGTAAATACTTAAAATTTAGAGTATAAAATATAAAAAATATACAATTTATTAATCTTTTGTGAACGAAAAAACATTTGCATTCAAGCATGTTTCTTCTCCAAAAAACAATGTTTTAACTCAACAGTCGTTTCAATCCCCTTCAACCTCCACAAAACACTATTTTAACCCAAGAGTGGTTTTAAACCACCGTTTTAACCCAATAGTGGTTTCAACCACTGTTTTCTCCACAACACTCTGCTTTAACCCAACAATGGTTTCAAACATCTGTTTTCATCCATCTGTTGACCAAAGTCAACAGATTTATCGACCATTGTTTTATTTTCAAACATTTGTTCACAACAACAGAGCTTTCATCATTTAAACAGACCTTTGCCAATATTACAAGCTTTTAAACTCTCAAACCTAAATATTTATTTAATTAATTTAAATAATAAACATGGTTAATAATTTTAACACAGCTAATTATATAAAATATGAAAGTGTCAAACAGAGGTAACTATATAATAAACAAAGTTCAAAACACCAAACAACATTCAGTAAAATGCAACATAATAATTTCTAATCAATGGGCGAAACAGTAGTCTCGATAAATAAAGCTCCTTTCAGACCATTGTAGTTGTCAACGTGTTGGAGGTATTTCAAAACTTAATTGCTCAGATCAACTTCAACCATATCCCCCCAAATGCTTGTTATCAGTCACTTGTTGTTTTCAATTATATTAGTCTTTCGGCTACTATCTACATAATTAACTACACGAGGATTATTGAAAGCAAACACCTTAATCCAACGTTCTTCTTCATATCTGAGCAAATCAGCAGTTAGCTCAGCAGACTTTCCAAT
>S8_24015037_Tph2_VK195xVK303
TTACCATTCTGTTTTCATAGCGTTCGTATTTGCAAAACCGTTGTCATGAAATATCTATGCAACCTTTCTTTTTAAAAGTGGTCCTAATCAATCAAAAACAAAACGTGCGCAATACAAACCGATAATATATGATAGCTGTTCAAATGCCAAGTCATCAGTCACAAAGTACTTCCACCAAAGTTATACTTTTGTAAACTTACTAAAAACATAGCAAATAAGTATAGTTTATTATAGATAGAACAGTCTCAGCTCATGAATGATCTAGAACATACGAGGCTCGCAATCTTGAAGCTGAAAGAAAGCACCAAAATCCAGAGAAACGCAGAGTAAAACCAACTACGCGGCACAGCTGAATCAACCACCTTCCCAGCTTGATGTGAATTGACGTCACTTTGACCTGTTGACCCGAAAGAGAGAACGATGTTGAGTTGAGCGTGCTTGCCCAGTGGTAAGTCAACCACACCCCCATTGAAGAAGACGTTGCTGAGAGTGACATTGACTGAGCTTGAAGCTTGAGAAGCAGACGCCATGTATTTTGTAGGAAACTCGGCTGCCAATGCAGGTGGAGCGGAAATGTTACCCAGCATGTAACTCGCCTTTTTGAGAAAGGGGTATGAAATATCTGTATAGTAACAAAGTAAACGTTGAAGTTTAAGATACTCGGAAACATACAGCAACTGAAAAAGAACAACCAGTGGCGGACAAATGAGGTCAAGTGTAGGGCTGTAAACATGGTTCACGAACGCTTACCGAACGAGATTTCTTGTTCGTGTCTGCTAATTAAGAAAATGAGCATGTTCATGAACACTTATCGAGCGTAAACGAATGCAAACGAACACAAACAAATGTTGTTGAACATAAATGAACACAAACGAACGTTATATATTCATTCTAAAATAAAATCTGCATTTTTCATCAGAAAGATTACAAAGAATTCACCAGAAATAAATAAGTACTTAACATAATTATTCGAACATAATTGATATAATTATTATAAACAT
>S8_24016228_Tph2_VK876xVK101
AGCAAACATAAATGAACACATTACCAAACGTTCACGAACATAAACGAACGAACGCAGCCTCTGTTCATGTTCGTTTGTTTAACTTATCGAAAGAAATTTCTTGTTCATGTTTGTTCATTTACTAAACGAACGAACATAAACAAACTTCCCAACGAACGGTTCGTTTACAGCCCTAGTTAAGTGAGTTTGGCAACATGTCCGGTCAAAAATACGAACTAGAGACTTCTAGTAAAGGTCAGATTGAAAACACTCTTTACCCAAAATTTCATTTTTTTTTTTTTTGTTACGGTGTCAAATATGATCACAGAAATCATATTATTTCAACAATAAGACAATTTTTTTAATATTAAAATGGTTTAAAAAGGTTTTATGCATTAGACGTATTTGTTTTATTCATTCGACTCCTTAAAAATTAGAAACAAAAATTATAATAACCTATAATGACCAATAAATCCAAAAGTAGATTGAACAAGCAAATGCCTCTTTACCTGTTTCTTGATTTGGAAGCTTAGAAGAGGGGGCAATCTTGTCATTTTGTCCTTCAAACGGCAGGCTAGCATCACTCACTTGATGGGTTCCTTCCTTCATATTCTAACATAAAAAAGAAGCATATCATAACCAAAGTATTGATAACAAATAGAAATATCTTATTATAAACATTATCACCTCAAAAGTTGGCATCAACTCGGGGAGAGTGTTCTTGTTCTCAAACGAATCAAAAGTGTACTGGTAGTTGTCAACATCCGGATTAAACAATGAGGTATACTCATTAAGTATATCAAGGCCAGAATCCACGCCCACTGCATCTTTAAGGTCGTCGGCTTGAAAGAACAGGCTATCATCAAACGGAAGATCACCGTCATTAGCATCAAAGTATGGTTCATCAAGCAAAAAGTCCATGCCGAAATCCATCGTATTGCTTGATTCTCCAACATATCCTTGGTTTACAGATCCGACATGCAACTCAGTCTGCACGGACGGATCAAACAACTTGGACCCGT
>S8_24158872_Tph2_VK195xVK303
CTAGGGTATTAACTTTTCATTTTGTAACGTTTGAAGGTATTAACTTCTAGGGTATTAACAACATAGTTATCCCTGTGGTTTTTACAAAATAATATACTTAGGTACTAATAGAATGTGATTTTAAACCTAAAAATAACCACGTGGAGTGGTGGGCGTTGTGGTAATATGGCAAAACCTCCACGTCAGGAACACCACCGTGTGGAGGTGGCGTAGTGGCAGGGGCGGAGAGATCTCCACTGTTGGGGGGGGGGGGGGGGCAATAGTTGTGGTGAGGTGAAGGTTTTTTATTAGTTGATGGATTTTAGGTTGGTTTTGATTAACACTTATTTTTTTTTTTATATAAAAACATCATTTCACGCGTCTCCACTTGCTGATGTGGCTGTCACATGATGCTTAGTGCCTTCTATTTATGCCCTCCCGTTTAATGGACAAGGTAAAAGGTAAAAAAGCTTCAATTTCATTGGGTTATGCCGTTATGGATGTGGACAAATGAAAAAAAAAAGGTGAAAACATATAAATCATCATCATCATACTCAGTAAATCTCACCAATAGTAAAACTAAGATAGGATTTGAGAAGGGTAGATGTAGACAACCTTACCTTTACCCTGTATGAATTGAGAGACTGCCTTCAGTGAGACCCCAGCTCAAGGTGAAAATATATAAAACATAACACATATGTCCTTAATAAAGAAATATTAAATATGATTTGTATTTTGTAAGTCAATTCGTATAGTTATGAATTAAATCATCAAATTACAACTAAATCAATTTAACATGATTTGTAGAGGAGGTGCTGGTTAGGTATTTTGAAAAGGAAAGATTTTAAGGCAAAAACATAAGCTACACAACATGTGAAAAGAGCTAACATGTTTACTTTGTAAAAATGTTGTGCTGCAAAACAGAACATGGCATTAAATAGACATGAACTTCGCGTACCAAAAACTTGGGTGCATCATTGCCATTGGCATGGGCGGACCTAGCCTTTGGCCAGGGTGGGCGG
>S8_24695806_Tph2_VK195xVK303
ATGAATGAACATGAACACATGTCTCGTTCGTTCAATTGTGTTGGTGAATGTTCAGTAACATGTTGGTGAACATGTTCGTGAACGTTCGTTCATGTTCGTTTTTTTATGTTCATGAAAGATTTGTATACTTTTATTCATGTTATCTACACTATTTATATTTTTTAATTTTTATTTATATATTACCCTAACAATTAAAATAGGAAACCTTATTCCCACTTTGTTTATGCATCTTTGCCTTTCCTTCCTCAATATTCACATCAATGAACACTATTAATCTCCTTTTCACAATTATGGATTCAAGTTCCAGCACTACTCCCTTTACCATCCACCTCTAGCCTCTGTCACTTTCACCAATTTTACTTGTTTTCGTGAACACATTCATTTCTTTACTGAACGAATGCGAACATAATATCTCGTTCGGTAAGTGTGCATAAACCGTTCGTGATCACATTTATTTCCTTAACAAACGAATACGAACAAGGCCTTGTTCGAGTTCGTTCGGTTCATTTTACAGCCCTACTGATCGGTAAGCTTGAGGCCGATGATGAATACTAGTGACTGATCGGTAAGCTTGAGGCCGACGTTCTCACAACTGATGGCTGATCGTCAAGGTTTATATCTTCTCAAAATTCTTTCTTCCTCATCATTTTGTAGCCTACGTCTATGGGTTGCCGATGTTTGATCCGTTGATTCTAATTGGGATCAGGAGAAGGATACACGAGTTTGAGTAAGTTTATACAAAATAGTTAGAAATAAAGGAGTGTAAAATTACGTATTCGGCTCCAACAACCGCCGAGTTTCTTCGTCTCCGGAGTCTTAATTTGTGCATTTCTTAAAACCAAATAAATTAAATCTAAGTTAGTACATGAAACTTACACAAGTTGATAATGATGAAAGAACATCCAGAGGGAAGGAGAGAAATGGTCAGAGAGAACCTTCAAATATTGGAGTTAATGTTAACTACATAGAACATTGAATCATTGTGTTTATTAGAAAATCAA
>S8_25947498_Tph2_VK195xVK303
AAGGACCAAATAATTTTAATTAATTATGTTATATAAAGAAAATATAAAAAAGAAAAGACTCGGTTACAATCATACGTGATTCGTGAAGGGAAACCTGGGTTGTCACATTATCCCCAAGTTGATGGAAATTTCGTCCCAAAATTCAGCTGTAGCCTTAGTGCTGAAAGTGTTATTTGCAAACAACTGGGGATACCTGCGCATCATCTGGTCTTCCTGTTCCCAAGTAAACTTTGGGCCACGGCCTAAGTTCCTACAAACCCGAACGATAGATATCTTGTTGCGTTTGAGTGTTTTGATCTCTTGATCCATGATCTCAACCGGTTCGATTCGATACATGAAAAACGTTGTGTACCGCACTCAGCTCTTCAGGCAGGTTTAGTCTGTAAGCTACCTTACCGATCCTCTAGGTAATTTTGAAAGGTCCAACGTATAATGGATTAAGCTTGCCCTCTTTTCCAAAGCGCACCACACCTTTCCAAGTTGGAACTTTTAGTAGAACCCGGTCCCCGACCTAGAATTCTCGAGGTTTCCTACGCTTATCAGCGTAGCTTTTCTAACGGTCACGAGCCACCGCCATTCGCTGTCTAATCTGGGCAATCTTTTCCGTAGTGTCCAGTATGAGCTCTGGGCCGGTAATTTGGCTTTCGCCAAATTCTGCCCAGCACAAAGGTGATCGGCATTTACGACCATACAATGCCTCATATGGTGCTGCCTGAATGGTAGTGTGGTAGCTGTTGTTATAAGAGAATTCTACCAGAGGTAAGTGTCGTTCCCACATGTTTCCAAAGTCAATAACACATGCTCTCAGCATATCTTCAAGTGTTTGGATGGTACGTTCAGTCTGACCATCCGTCTGCAGGTGATAAGTAGTGCTCAAGTCTAACTGTGAGCCAAAGGATTTGTGCATAGCCTGCCATAATTCAGATGTAAAACGTGGGTCACAATCGGAGATGATGGATGTGGGCACTCCGTGTCTAGCGACTACTTCTTTCAAGTAGATG
>S8_26605936_Tph2_VK195xVK303
AGTACAAAGGACAGTGACGTGTAGCCAATCAGCATGCGCCACTCACTGCTCCATGATCTCCATTAACGGCTTAGGACAGATGGGACAACAAGTACATTTAGAAAGCGACATGTAGCCAATCACGTTGCGCAATCGTACCCCACCTTTGCGCGCACTACCTGTCGCGTCAGAGGGGACCAAATGGATATTCCTTGAAAGCGACAGCTGGCCCATCGGCCCATCGACCTATTCTCTAACCTTTCGGCTATAAATATCAACCTCTACCAAAGGTTTAAGGATTCCATCTTCTGCTCTCTCACTTTAGACACACACATACATTGTTTCTTTCTCTAAGAACAATTATTTATTCTCACGTTGGAGTCTAGTTAAGAGTAGAACCCTCTTCTCCTCTTAACGAGCTAATGGTGTTGTTAGTTTTGCAAATTATTCTCGGCTATATTGATTGAAGAGAAGATTTAGAATATTACCCCCGGTCAAAATACCAACTTTAGGTTCAGTCCTTTAAGGATTTAAACCAATGTTTCTTGATAATCTATTTGGTAAGCTTTAATTTTTCAAACCTCGACACCATCTAAGGAATTTGTGTGGATTCTTATAGGTTTAAGAACACCCTCAAGTTGTATATGATAACTAGTGAAGAGGGTCAGAGGCGGTCCTAAGGATTCAGGTAGTTGAGGGTCAGAGACGATCCTGAGGATTCAGGTGCCCTGTCCAAGCCAGATAATATATGTCTCTTACCACCGTATTTAGATATTACAACTCAAATGCAACTAATAACATGATTCCATTTTTATTACTTGTATTTTTCATTTCTATGCCACAATAAATCAAGAATCAACTTATCATATTTTTATATTTATTTTTCACAGTTAGATACAAAAGAAAATCTTCTAAGTTTTACTAGACGATCATTTTCATCTATATATAACCAAGAATTTTTTAAATTTTTGTGCCCTTGGAAAGAAACGTGTCCTGACCGTTCGCCCACATTACACCTCCTT
>S8_27014900_Tph2_VK195xVK303
CAATCTCTTGTCCTTCTTCTAAAACACCCTGGATGATTTAAAATTATGAGTTAAATGCCATTTTAGTCCATGTGGTTTGGGTCATTTTGCTAGTTTAGTCTAAAGGTTTCATTTTTCACCTATGGGTCCAAAAAGGTTTCACCGTTGACATTTTAGTCCACGAGGTTAATTTCATCCATTTTTTCTGTTAACGAGAAGGGTGATTCGGTAATTTTATATGGTCGAATTATCCTTCTAGTTAACAGAGTTACATATAAAATGACCGAATTGCCCTTCTCGTTAACAGAAGAAATGGATGAAGTTAACCCATTTTAGAATGGTGAAAACTTTTTGGACTCACAGGAAAAAAATTAAACTAGCAAAATGACTCAAGCAAGGGACTAAAATGACATTTAACTCTAAAATTATTAGACATACAGTTATTTCATTAATTGGCGTTAACTTTAACTAAAATTTACCGTGATGCCTCATTACCTTGTACACTGGACCAAACCCACCTTCTCCAAGCTTGTTGTCGGTAGAGAACTTATTGGTTGCCCTAGAAATTGCTGATAAACTAAAGACTGGCAACTCTATACTTTCCTTCTTGCTACTGTTTTGATCTCTTTCAAGGACCTTTACTGTTGCATGTAGAAAATTATAATAGGTTGAGACAAGGGTTTTTTTTTTTTTTTTTTTTTTTTTTCCAAAATATGATTATACGGTATTAATTAGATCATTTAACTTGCTTTCTTGTTCTACATCGAGTCTACTCTTTCTCTTAATGCATGTGCAGATTGCTAATATCACAACTAGTTGACGTATTAACTGTAACAATTACAAAGTTAAAACAAACAAAATAATGTGAAATATGGAGTAATCATTGGAATGGGAACAGCAACAAATAGGGTATATCTTTCCTACAAAAACACACACACATATATAAGCCCCTGTTCATCTAGTTTATAGGATCTACAAAGAAGACCAGTAAGATTTAAAAGCTTGAATAACAGGATAATCAG
>S8_27469254_Tph2_VK195xVK303
ATGAGATCCATGAATGCGGCAGGTGCATTAGTGAGCCCAAAAGGCATCACTAGGAACTCGTAATGACCATAACGAGTCCTAAATGCCGTCTTGTGTACATCTTCATCTTTGACCTTTAATTGGTGATAGCCTGACCTCAGATCAATCTTGGAAAAGTAGCTTGCTCCTTGAAGCTGATCGAACAGATCTTCGATCCTGGGCAAAGAATACCTATTCTTGATAGTGACCTTATTAACATCACGGTAATCGATGCACAAAAGCATCGACCCATCTTTCTTCTTGACAAACAGGATTGGTGCTCCCCATGGAGACGAGCTAGGTCTAATGAAACCTTTGGCTAGAAAATCATCTAATTGCGTCCTCAATTCCTTCATCTCTGTTGGTGCCAACCTATAAGGTGCTCTTGCAATAGGCGCTGCTCCTGGAATGATGTCGATTCTGAACTCTACTTGTCTATCTGGTGGCAAACCAGGTAGTTCTTCCAGGAAAACTTCGGGGTATTCAGAGATGACTGGGATATCTTCAAGCTTGGGCTTCTAAAACAGTCGAAGCGGTTTCTATGGTTCCATCAGCTAATTCCACTTCATACTTCACACTTAAGGCTTTAACAGGCATTTTCAACAACTCACAAAACTTATTATCTACAAACGATTTATCAGCTCCTGAATCAAAAAGTACTCTTGCGTAGACATCATTAATTAGGAAGGTACCTGTTATCACATTGTCGTCCTGAACAGCTTCCTTCGCATCCATGCGGAAGACCCTTGCATTGGTCTTCTTTCCTTCTTCAGCTTTCTTTGCAAACTTTGGGAAATTTGTCTTAATATGTCCTTTTTCATTGCAACTGTAGCATGTTGCATCTTTGATCTTCTTACAATCTAGGGTCTTGTGCTCCGAAGACTTGCAAATCCCACATATCTTTGGCTGAGATTGGGATTTTGACTCAAACCTGCACTTCCCAAAATGGTGCTTCTTACAAACCTTACACTTGGGCTTATCCC
>S8_27576453_Tph2_VK195xVK303
TTAGAATCAAGATCGGGAAGTGATCGGGAAACGGGATGTTTCTTGGCTCTATCGGCCGATTCCTTTTCTTTAGACCGCTTGCTCATCCGCTCAAGGAATTCCCAATCATCATCTTCATGATTGCTCAATAAAGTCCCATTGCTTGTTGACTCAAGGCGGTTCCATGTATTATCGTCTAGACCCCATACAAAACACTTGACTAACTCCCACTTCTCTATTTGATGATGTGGGCACTTTCGCATCAACTCCTTGTATCTTGTGAATGCTTCATGCAACGGCTCACCCGATAGTTGGCGAAAAGACCTAATTTCATCACGAGCGTCATCGGTCTTCGCCATCGAATAGTATTCATCGGGAAAGGCTTGTTGCATTTCTCCCCATGTTCGAATAGTATTTGCCGGAAGTGTAATGAACCATTGCTTCGCTTTGTCCTTTAACGAAAATTGAAATAGTCGAAGCTTGACTTCCTCCAATGCGAAATTGTGCCCCCCGATTGTGTTACAGATAGATGAGAATTCCGCCAAATGCATGTACGTTTCATCATTAGACCTTCCATTGAAGTGAGGAAGTATATTGATGTAATGGGGTTTACAATCAAACATCCTTCTTTCACAAACAATTGGTGAATCATTCTCGGTGACCACCGGCCTAAAACGGTCATTCACTCCCCGTGGAGGTTGTTGACGACGATGCGGACCGTTAACTTCTTGATCAACCGGTGTAACACCCCCAAAATACCACCTGCGGGAACCCCGCGAGGCGTGTTACACATCAGAGTCTGAGCCACCAATCACATTGAACCAATGAGAAATAATTCAATAAAACATGTCATTAATTGCCAAGATTAAATGTCAAACATAATATCGATTCACAAAGAGTTATATAGCGGAAGCATATGATAAGTCGTTTAGCAATTGTTTCATAATAAAACTCAAAACCAATGTATCAATTATAAGTAATCCAATAGCTTCGATCCATGACCACTCCAGCGCTCCCAGATA
>S8_27815509_Tph2_VK195xVK303
TAAAATAATGCCAAGACACCACGGACAAACGATAAGGAAGAATCACCTTCAACATAAGCAACTAGTTATTAAAGTCATTAATACAAAACCAAATAAAAAGTGCAAAAGATTAAAAATAAAAAGTATTATACTAAACACTTGTCTTCACCAAGTGATGTAAGAGACTTAGGCAAACATGGCCTTGATTGTCAAGAACTCTTACGATCAATCTTGGATCCCGAGACGACTCACACACTCTATGATGGACAATGGATGATGATGGTGGATGATGGTGTTATGGTGGTGGTGGGTGGTGGATGAAGTGTGAGAGAGGTGGTGTGTCAAGGGATGAGTTGCAATGAAACCAAGCACTCCTATTTATAGGCTGAACAGAAGGCTGGGCACGGCCCCGTGTCCGCTGGGCATGGCCCCGTGCCTGTCTAACAGTCTCTCTCTTCATTAATTGTAATTCGCAATTACAATTAATGCGCCTGCAGTACTTTCGCCACGCCCCCGTGTTCGCTGGGCACGGCCCCGTGGGGGGCAATAGAAGCTTCTATAGGTTTGTCTTTTCTGCTGCTTCTTGGCACGGCCCTGTGCTGGCTGAGCACGGGGCGTGTTCAGTCTTCTGCCTTCTTTGTTTTGCTTGGGAGGATGTTGTCGAGGGGTCGGGCAATCCACTTATGTTCCTTTTCTTGTATTTATGTTAGATTTAGCCGTCTTTTTGCTTCTTTTGTTAATTTGAGCTCATATAATCCTGAAAATACAAAAGGAAGACAAAAACACTCCTTTTCCAACATTAGTACTTAAAAAGGGTTAGTTTTATGCCTCATTTGATGTAATTTATATGTTGCATTTTACACACATCAATCACATATGGCTACTAAGCATACTGTATTGTTTTTTGTTTCTTTACACTTTAAACTACATTTGGATACCTTTGTCCTCGTTATTTGACATTTCTGAGTCACTACATACCAATGGTCTGTCAATTGTCTTTTTGAAACGTGATTTGTACATTT
>S8_27950609_Tph2_VK195xVK303
AAACTCTAACCTCTGATCTATACAAACACTGCTATGTTAACTACTGCTATTACATTATATTACAAAACAGACTATTGATCAGCTGCTGCAACCTTCCACTGCTGTGAACCCAGCAGCACTTGTCCGGATCAGCAGAGCTTGACTCAAAGCAGTAGATTGAATCAGCAGGGCTTTAGTCTTTCATCAGGTCTTTTCTTGAGCAGCAGTTGTAGGTCAGCTTTTGCAAGATCAGCAGATAGGAGGTCAGCAGATGTTGAAATCACTTTCAAGGGGAGAGGTTTGTATGTAATTATCTGCTTATTCTAGATCCACTGCGCTGATCCAGTTTTGGCTTTAATTATCTGTTCCTCTGATAGGGTTCAATCCCAACACATTCCTCCTCCGACTCCTCTACTGGCTCCAGCATTAGGCGTAGGGCATCCACGCTGTCTTCAGCAACGTGCTTTGTCAAATCAGCATACGTGGGTACTGGGTCGTTGCACGCCGCCTCTAGGGCATCCGCCATATCTCCCTGAAGCTTGCCCCTCGTTGTGTGGAACTCGGGGGTAATCCTCCCTGATTGTTGGCACTCATGATAGCCTTTATAAACACCATCATGATGACCGGACTGGTAAGCCGCGGCAGAGAGGCGATCCAACAATGCCGTGAAAGACCCTGATTGACGAAGATACTCAAACACCCCAACCAGGCCATTGGTTATTAGCCAATTCCTGTCACCCCGCAATGCAGCCAGTTGGCTAGTCAGGCTGTCTACCTCGGTGTTTGACTGCTCCAAGGCACTTTCTACCTCCTTAAGGCGTGCCTGATGGGTAATAGAAGACTGAGTGAGATCGTTCTTTTCAGAAACAAGGGAGTCACATTGTTGCTGCAGTTTTCTAAGCTGATCCTCCCGCTCCACCAACTCAGCTTGTTTGGCTCGGGCCTTGGCATTAGAAGCTTCCACCTCAACAGTCAAAGCTTGGTACCGCTCCTGTACCTGAGACACTAAGTCAGTGTTAATT
>S8_29865494_Tph2_VK195xVK303
ATGAATCCGATTGATCCAAGAAAGGTTCCTGATAGATTTTTGAAGCATGTCGGTAAGAGCTTGTATGATAAGGTTGGAAAAAAGTCAGGCATCGTTAGCTGGAGATATGATCATGATAGAAAATTGAGGATAATAACCAGAGCTAACAAGGAGATTGAATACTACAAGGCTCAAGTTTCTTTTGAGTCATTAACTAAACCAGACTTGCATACATTGATCAGGGCTCCTTATTCGGATTGTAAGACTGATGGGCCTGGCTGGGTGCTCTTCAGGAAGTTAGAGTATGAAGTTAAACATAATTTTCCAAACATTAAGACAACAAAACTTATTTGAAGACGAACCCAGGAGTCCTAAATCCAGATAAATGAAAACGTTTGAAGACAGTGATATGGCCCCTAACTCAGAAGGAGAAAACTATTCCACTTCCACAGAAATTTCCAAAGGGTTGTCTGAAAGATTTCAAGTATTGGATATATGAAGAAAATAGGGGAGAGGCTGTGGTAATATGTGCTAATCAAGCTTACCGACTTGTGGACCCTAATTATTTAATTAGTTTTCATTAGGAAGACCTCCTTATACTATGTGCCAGTCAGATTCGATCTTCAAAACAGTACAAAGTTTGCGCCAAGATGTGGACTCACAATGCGGTAAGTGTTAAAAATTACCGTTTGGGTGTTGAAGCAAAACACTAGAATTGGTACGGGTGCAGCTGGAAGTAGTGCTTGAAGACTATTGCATAAACCTAGGGGAGATTGTTGGGCTCATACAAAGGTTTACGCAATATATGTTTTAGTTATGGGCTAGTAATTTCAAGATGGGTTTGATGTATTGGGCTAGGGTGTTTAGGTCATGTTGTTGGTGCAGTCATCTGTCGGCTTCGTCTTAGTGTCAAGTCTCGGTCACGGTGCGGATCTGATCGGGGATGACATCACGAGTGACATCACCTAGGTGACATCACTAGTGATGTCATCATTCAAATATGATAATGTTTGGACGTTTAA
>S8_29968177_Tph2_VK195xVK303
TTTTCTTTACAGTACTGGAGTGTATTGTTTGTCCTTATCTTTGTAGTTGTTTTCAGTTTATAGATTATTTGGTATGAGCTTAGAAGAGGATACCGATGCACTGAAAGTACTAGAAATCATTTGGAAACGTGCCACAAAAACAATGGACTTCAAAGAAATTCAGAGTATGCTCAAAGTGTCTAGATCTTCTGGAATATTATTTGATGCTGCAAGAAGCGGCAACACTAGGTTTATAGTTGAGGTGCTTCGTAGATATCCTGATTTGATGTTTGAAATAAATGAAGATGGGCACACTATATTTCATATAGCTGTAATGCATCGTAATCAAGGTATTTGCAACCTATTGTACGAGATAGGGGACGGCTCCAGAAACAACATATGCCGACTAACTGACAAGAACAAAAATAATATACTTCATTTAGTTGGTAAGAGTTCAAAAGAGATGGCAACTAAGATGTCTGGAGCATCTTTGCTAATGCAACGAGAATTATTGTGGTTCCAGGTATAAGCTTTAGATTAATGTCCCAAAACTCCTTAATAAGCTACATAGTAATTATAATGTGAAACCGGTTAATCTCTTAACATCATGTACATAGTTAGATAGTTAGAATTATTATTAAGTAGCGGTTACAAAGTACGAGGACCAAAGTTGACAAAGTGGAAGTTGGAAACTACCCTAATAACCGAATGGGTGTGTCTCTACACACATACCATTTCGGAATCGGTGCAAGGAAAAGAACAAAGGGACGCGACTGTTGATCGAGTGGACGACATTCAACACACCTCTTCAAGATTCAATCATAGCCACATATCCAAGAGACGTGTCCTTTCACGAAGAGACGCAACTCTTCACTCGTACCCGTAGGAAACTATAAATAGGATAGATTGTTTTCATTTGTAAAACACACTCTCATTCGATTTGTAAACATTCATTCGTTTATTACAAGTTATTGTTATTCAAGTTATTCACGCTCATTTAGAGATCAAGATCCAAGTTCGGG
>S8_30547454_Tph2_VK195xVK303
AAAGTTAATGACTGCAGGGATTGGGATTACTGACCATGTCAACACCAGCTATTTTTTGATGGATTGTGGTTTGTGGTTTGTAATGGCCACTATACCGAACCCTGTTTTGTCAGTAATATCTCTGGTACTCCGAGTCAGGTTAACAACACCATTTGTTCTATGTATTTTGTTAATCCACAACACCATCTGTTGCTTCAAAGGGGATTTTAGTGATGACTTCTTTGTTGATTGTCCAAAACTGAGCTTACCTGATTATGCTTCCTTAATTTGGAAGTTGGTCTATTATTAATTCATGTACTGGTCATTTTAAATTGAAGTACAGGAAAGAGGAGCAGAGAATATGTGTGAGAGACATCGATTCAAGATTAATTTCTTCGATTTTCCTACTATAGATTCAAACACAATGGAGACGATTAGGAGAGCATTGCATGCAGTTTCATGGTACTCTAATGATTGAAAGCTTCCTTCAAGTTCATAAGCAATTTTATAGTCCCTTTTTTGTTTACCCTAATTTTTTCGTTTGATTGAAGCTGTCAACTAGAGTTAGCAACCATTATACAGTTTATGGTGAGGGTTTCTAATGTTTAAATATTGAATACATCTTTTTTTGTGTAATTATTAATGATTATAATTAATATTAAAACAGAGAGATGTATGTCACACCCTGACTTTTGCGGAAGCGTGGGTTTATTTGGTGTGACTTCTTAATACCATAGCAACAATCATAACAATGCTATATGATAAAACCACAAGATGTTCATCCATTCATTACGTTTAAAAATACCACAACATCATAGTTTGAAAATGTCGACACTTAAAATAAGTTACAAACCATACTTGTCTACAACGTGTTCATGAGACACAGCAAAAGACTTTAAACAAAACGTGGTTTAAGGACATGTAACCCGCCCAGGTAAGGGTTACACCTCCTAAACCTACTACCCTGGATGACATCTTTATTTCACAACGCAGCTGGACACATGCATAATCCGCCAGATCCA
>S8_30578572_Tph2_VK195xVK303
TTCATCGGCAACACTCTTCTTGACATGTACGCAAAATCAGGTAGCTTTGATGATGCAATACGCGTATTTGATAGGCTCGTTAAACCAGATGTTGTTTCGTGGAATTCTATGCTTACCGCATATGCACAACACGGGTTAGGAGAAAAAACGCTTGATCATTTTGAGAAAATGAAGAAAACCGGAATCGAACCCAATTCAGTAACTTTTTTATGCGTTCTCACCGCTTGTAGCCATGGTGGACTCTTGGATAAAGGTCAATATTACTTTGAGTTAATGAAAAAAGTAAACATCGAACCCGACGTTTCTCATTACGTAACAATGGTTGACTTACTTGGTCGAGCCGGTCAACTTGATCACGCCTTAAATTTTATTAACGAATTACCGATCAAACCAACTTCGGCCATATGGGGTGCGTTACTTGGGGCTTGCAGGATGCATAAAAATATGGAATTGGGTGCTTACGCTGCTGAACGCGTGTTTGAACTCGACCCTTATGACTCCGGGCCCCACATTTTGTTATATAACATCTACGCGTCTGCTGGAAAATGGAACGAAGCTTCGAAAGTCCGAAAATTTATGAAAGAAATCGGTGTAAAGAAAGAACCTGCGTGCAGTTGGGTGGATATTGAAAACTCTGTGCATATGTTTGTGGCTAATGACGATAATCACCCTATGCAGAACGAAATTAATAAAATGTGGGGTAAGATTAGTGAAAAGATCAAGGAAATCGGGTACGTGCCTGACACGAGTCATGTTTTGTTATATGTCGATGAGCAAGAAAGAGAAGTGAAGTTACAATTTCATAGTGAAAAACTTGCTTTGGCTTTTGCACTTTTAAAGACGCCACCGGGGTCCACAATTAGGATTAAGAAGAACATTAGAGTTTGTGGCGATTGCCATTCGGCTTTTAAGTATGCTTCGCTGGTGGTCGAGCGAGAAATTATTTTGAGGGACACGAATCGGTTTCATCATTTTTATCGTGGATCTTGTTCTTGTGGCGA
>S8_30735413_Tph2_VK195xVK303
ATGTACCTGGGAGTTTGTTGTTAAAGAGGTATTTATACTAGCTTAAGGCTTTGCTTGTAAAGTAGAAAACCGCTAACTCGATTCGTTGTGGTTATTGGATATTATAGAATGTAAAATAATTTTGTGCTTTAAAAATTCAATCCAAGGGGTTGGATCCATCAACCAAGGGTAATTAGATGTTTGGAGGTCGATGGTTCGGGGAATCATGGTTAGAAGAGTGGGATGGGTCGGGGCTTAAGGGAGAGATTATTTGTTTTTCTCTCATAAAGGTGGCTAAGAGTATGTTGGTGGTTTTGAGTTATAGCATGGTTGCTTGGATAGCTTCGAATTTTGCAATGGATTGGGTTGTGGTGTCCGTATCATGTGAAAGAAATTGATTGAATTTCTCGCCCAAGGCTTGTAGGGATTCATCGGTGGAGGCAGGTTCTTTGTGGGGAGGCATAGTAGCGAGGTGAATGAAAGCACCAAATTGGTGTGGCCTTTCGAGTAGGAAACACTCCCAAGAAAACACACAAAAGAAGAGAAAGCTTTGGGGAATTTTCTAGATATATTCTCAAGATGAAATTTCAAAGAATTTAAATATGCATAAAACCATGACCATCTCTACCCATGTTCCTTATTTTGAGGAAAAACATGCAGCACTACCTACTACATGGATTAACAACCCAAACATGCAACCTATCCAGAACATCTAGTGACAAACAAAATAACATAACATAGCATAAAAGACCAATTCAACACAACATAGCAGCCTTCCTAGTTCCTTCCCAAGACTTTCTAATGGACCAGTCCAATAACTTAGCAGGCTTCTCTATAACTCTCTTGGGCTTATCCCCTAGCCCACTGTCGACCCATGCCTTATCTTCACCAAATTAACTAGGCTTGTTAATCTCATGTGGCCTTCCAACTTAATTACTTTGTGGGCTACTAAAGCTTTATATGTGGGCCTGCTATGATCTTTTTTCCATTTTGATTGATGCATTACAAAGCCTATGCATTGT
>S8_31293423_Tph2_VK195xVK303
TGATGAGAAGACTTACCTTATGCATGAAAACGACTGTTTTCATCACCACAAGGGATGTCATAACCATTGCGGTTATCGCACATAGCAATGCGGCATAAAACCGCAATCTGTAGACCCACAAGTGGCACTGCCACTTTGACTTCAGTGGCAAGCAAGCAAGTGGACTGTCTGAGCACTAACAACAGTCAGTCACCCAACCCACTTGTATGAACAGATGGCAGACGGACTGACAACCGCAACAGGACGTGGCACCACTACAAGAAAGCGTCCAACGCCTCCGTGGCCTGCGCTTCTGACATACCTTCAAAAGGCTACTGGTTGTCGGCCTATGTGAGTGCATAATGTCTATCACCTCCGTCAATCGTACATCGTAGCAGAAACATAACAAGACAAGACTTGAGAATGAAGAATATAGCAGAGGTCCATCCGGATGGATGGAGCATTGTCCATCCGGACAGATGGAGTTAATGAGTCAAGGAGAGCTTCATTTAAGTCATTCCTATAAATAAGAGGGTCTTGTGTTTCATTTAGAACTTTTGCCATTTTGTTACTTTAAAGCTTAGAAGTCTAGAGAGAGAAAGTAGCAAATAAGGTGATTCAAGGTGTAAAACATTGTCAAATCTCTAATCGAATCATTGTTAATTACGTTCTTGTGTTCGGTCCACACACGTGCACGAATTCCGCACGTCATACTTGTTATTCGCAATCGTTCGGGAGTCAAATTCGATCCTAAAACGCGTTCACAGCCTAGCCACTCAATTACCCTCCTTCGCTCTTCGGCTATAAATACCCATCCCAGACCAGGTTTGAGGTAACGCTAATATGCTCTCTCACACTTACTACAAACACATACTTTGCTCTCAAGCAAATACTGATTCTCACGCCGGAGAGTGGTAAGAAGGAGCACCCCCACCCCATCCTCCTTGTTACGAGTTACGGTGTGTTTCCTTGTGCAGGAGACAGGTTAGAGGACGATCAGGCCATCGATCTTGGAAAGAAGG
>S8_31527479_Tph2_VK195xVK303
CCTCCACTCGCAACTCGTCAACGCCTCCACCACCACCCCGACAGCCACTACCACCGCCGCCACCCACCCGCCACCTACCTAATTACTATCATGTAGCCATGTTCGTCTCGAACAATGGCTGGACAATTAAGGTCTAAACCGAAAGGCAAAGCATTTGTCGAAAGTGCATGACTTTCGGCTTTAAAAAGCCTATAAACGAAAATAGAACTGAAAGGAGTACTTACTAGTGGTCCTTAGATGAAAATGCACTTGCTTAGGAAGTCCCCAATGCTCAGGAACCTCCAGAAGTGAAGATAAGAAAGAAATCAAGAAGGTGCAAGTTGGAATGCTTGCTAACACTTCTATTATAGTGTTGGAGGGATTAGGGGATCCCCAGGTGATATGAGGCTTCAAAAGATGATAACAAGTGTCCTAAAACGTGTCATAAACCAGGAACAAGCCCTTGGTATCGAAAGAAGTGAGTTTTGGTTGTTTGTGTGGGCACCAAGCAAGAATTTCGAGCTGGGCAGAGTTTGGCTACCCGCGACAGACAAGCTTAAGTCTATCGTGCTCCGCCGCGGCCTAAAATAACTTTCCAAGTTTGGCAGCTTTGGTCCCTTAACCCTAAAACTCTTATATACTTTCATTTTTGGCACAAATAACCCCTCAAAGTCAATATTTGACACACCCGAGAGTATGACCGAATATCAAAAGCTCTCGGTTCGTTAAAGGGTCACTCAGAGGTATAAAATTAACATGTTGACGCCTTTAGTCCTCTAATTAATAAACTTTCAATTTAATTCATAAACGGTTTCGCTCGTCCAACAAGTGGCTCGTTTGAGAATACAAACACCGTAAAAGGTCACTCAGAGGCATAGTTTAAGCATGTTGACACTTTTAGTCCCTCCACATTCATACTTTCATCATTTGGCGAAAATAGTCCCTCCTAGCAAACATTAGGCACAAATAGGAATAGGGACACGTGTCAATACATTATTAGACACGATTTTACGAGGTGTTAT
>S8_32289442_Tph2_VK195xVK303
AGTTTGCCAAAAATGACAACCCTATCTTCAACACCAGTCACCGGAATTTTAAACCGGAAAATAGCCGGAAAATTCAAAATCACTTAAAACAATTTTTCAAGTTACCCAACCCCACTTTAAACACTCCCGGTTAGTTTAGACACGTTTTTACTCAAAGAAAATGCAAGAAATCAAGTAAAAACAGGTGCAAACACCAAGTGTTTCAACACACCAAAACTTGTAAAAACCCGGTTTTAAACAAGGTAAAGAGCCAAGCTCTGATACCACTTGTAGGTCCCTTTTCGCGGAGAATTACGAACCTAAACCTTGTTATACAAACCTACTAGCGAGTGCGGAATCCAAGCTAGCAAGCAAACCGAGTTAGTAGCAAGTAGAGAAACAAACACACAAAGATTCACCGATTAACACTAGTCGTATTAATGCAAATGAAGGTTCGGTTACAAGCTCAATGTTTACAGAAATGTTCTATAAACTCTCAAAGTGTGTGTGTGAGTTCTGGGCAGAATGCTCTCTAAGCTTTCTATCTCTCGGGTGTGTAAAATGGCAGAACTAACTCTCACACAACACATGCATGGGTATATATACCCAGCTCAGCAGGTCTGCTCGAAGGATCCGAAAGATGGGCCGAAGGATCATCTTTCGGATACAATGCTTTCGAAGGATAAGCAGGGACCTCGAAGGATAGTCTTTCGAGGTCTATCGTTCGAAGCATATCTTTCGATGAGATCGAAGGATCCAAATTATCCTTCGATCTCTACATCATCCTTCGATCAGAACATCTCTCAACATACAATCTGTTGTCCAAGTCAAACCGGAGGATGGTTGACTTGGTCAACTTACAACACAAATCAGGACATCGTTACATAAGACCGAATACAGACAAAGTACAGACACAAGTGCACCAACAGATTCCAGATTTGGACTGTATTTGGTGGTCAATTTTAGATCAAAATGTATCAAATTTGACTTCTAAAGTCATATCGTAAGTTCTTTTGCAAGAT
>S8_32855147_Tph2_VK195xVK303
GCTCGGGTCATAGCATTGACCCGGTTACATACCTCTTGCTTTATTCTCTAATTAGAGCAACGCAACATATGTTATTTCCTGTAATCACAAAACTCAACAAGTAGTCGTCAGTTATTATTGTCAAATGGTATTAACATCCCATTTGACCCATTTAGTCGACCATTTATCAACGTATGATGGTATATTAATACCATCATGTCTTTTTGAACCTATTCCTGTTCGCACCGTGAGTTCTTACTACTAAAAAGGCATTTTCTTAAATTGTTCGACCCATTATAATTTTTACTAAATGGTGTCTTTATTTTGATCACTATTATTTTTAACTATCAATTCGACCCATTTGGTTGTCGAGTGAATCCTCTCACCTCAATGACATACGAACACAACCATTTTCTCTATATCAATATTACACACATTTTACTATCTATTTTGACCCGTTTGGTTGCCGAGTGAATTCCATCACCTCATTGACATACCAACTCAACCATTTTCGCTATGTCGACCTTAAACTTATTTAAACTAAGCTTGTCTACATAAATGTAACGAGACGACAAGTCGCGTACCTTTCAAAAGCATATCCTTCAAGCGCGGGTCCGCTCCGACTTAACTGCTTGAAGATTCAACCACCGTGCCTGTAGAGTTCAACTAACATCGTATTTAGAACTCTTATTATTTCCTATAACGCATAATTCACCATATGATTCGAACATGCGTTTTTACTCTACATCTTACAATTTGTTCTCGTTTAGGCATTACATCGAACATCTAGTGAGCATGACTTTATACCAATAACAATCAAGTTAATGACTAACTATTTAGCCAAGATTAACATCATTTTCAATTTTATTTTATCTAGCATGCATAGTAACACCTAGATTCACTTCATAAAATCAATAATACTTGTTTTATGATCAAGATTTCAATGTATCTCATCATCCTACAAAACCCATTTAAAGTCATATATGAGCATTCACTTGAACTTATAAATTGTTCAAGTATTT
>S8_33006425_Tph2_VK195xVK303
TTACTAAAATCTTTGAACCATCAACAACTAATGCAACTGAATTATCGGTAACTGCTGAAATCCAGATGAAGTTATAAACTTTGATTATGCCTTCAAGTGTCCAACTTATTAAACTTAGAGGCTTTACTGGATCCCACATGAATCTCACTCCATCGTGTTTTGAGTACCTGATTTCTTGTTTTAAATACCAGTAGTTATTGCTGAAAAACCATATCTTAATCGAGTTGTAAGTTTTTGTTCTAACAACGGCTGCAAGCAAATCTGAATTACAGTTCCATTTTAGATTCACGATAGTTGCATCAATTCCGTCAATCGCAGTAAACGAGTTCCGTTCTAACCCGTTTTTCTCGAAAAAAACTATTTTGTTATCGCAAACAGTGGCGATTTTTGCGCCAGATGGCATCCATTCAGCGATTTCTCCCATAGAAGCCTTGGGTTCGGAAACTGAATGTGTGTTACCCGTGTCTCGTTCCCAGACTTTAAGCTTTTTATGCGAAGAATTTGGCGTCGAGGTTATTGTAGCAAAGAATTTCCCGTCACCTCGCCAGGTAGCGGGACTTCCAGGTGTACATTCCAAGTGCAGGCCTTGATCACCTGAGACAAACTTCAGTAATTGTATCAAAATTATAATCAAGAAATAGCAGAAAACAACTTAGAAACGTGTCGTAAATATCCTTACGTGTGTCAGTATCTTCAATGTGCTCTTCAAGTGGCGTCTCATACAACAAGTCCCAATCATGAGTCATCACCAACATTTGGCCTATACCGGTTATAATACAAAGCAAATCTCCATCCGGGCTCGGTGAAATAGACTTGACGCCACCTTCCACTCTGCCAACAACCTCCATTGCACTATCATCCACATTATAAAGTAACAGATCGCCACTTGAAGTTCCAATAATAAGTGATTCTTTCTCCATTACATACTCCATAGAAGTAATAAAATCACCAGCATCTAAACCAACAGTCTCAATCACAGAACTTAATCCATGCGATTCTTC
>S8_33366420_Tph2_VK195xVK303
AGTACAAGATCTCAATGTGTGGTTGATGTGAAAGAGAAAACATGTACTGGTAGGAAATGGGAGCTGATGAGAATGCCATGTAAGCATGCAATTGCTGCTATATGGGATACGTCGAGAAATGATATTAGGGTTGGTCTTTTAGAAGAGTGGTTGTCAGAAGTGTATTGGTTAGATAATTGGAAAAATGTTTATGAGGGCTCTTGAAACTGAATTATGTTACCTTAAACAAGATAGTGGTGAAAATCGTGCCTACACTGATCGGTACGAAGAGTTGAGCCTACTATATCCCACTATGGTCACGCGCTTAGAACGGGCCATTGAGAAATATATTGATGGCCTATCTGATCCAGTCCAAGATATTGTCACTGGCAGCAAACCATCTACTGTTAGGGAGGCTATCGAACTAGCCGCAACCCTAACTGACTCACAAGTCAGGAAAGGAAAACTATTTTGCAAGGGTGATAAGAAACGACCTCATAAGGTTACCCAAGGGAAACCTATGGAAGTGAAAGCCAAACCCTCCAAAAATTCTAAGAAGCGTAAAGCTTCAAATAATTTTACAGTTATTACACCAATTCCACTAAATCAAGTATCCGTTGGGAGACATTATTTTGGAAAACAACCTTTGTGCAATTGCTGCAACTATCACCACCAATCTAACTCTCCATGTCGTCAGTGTACAATTTGTGGTCTTCTAGGCCATCTAGCCGTGACTTGTCACATCCAAAACCAAGCTACCTTAACTCAAGTTCGCCCTCGTTACCCAGCTGGAGCATGTTTCAATTGCGGTGATCCAAATCATTTCAAACGAAACCGCCCTATGCTTGCTAATGCTGACTTAGCTCATGAACACGCGTTCAACATTAATGAGGCTCAAGCTGATGACAAAGCACTTATGATCATTTAAACCTTTACATTTTCTGTTTGTCATCCAAAAACCATGAACGTCTCTCAGTCGCTTTTGTAATGATATATTAATTGCAAGAAATTTTCCTCATTCT
>S8_42026530_Tph2_VK876xVK101
ACATAGCCCAAACAAACAAGCATAGTAGCTTCTTCTTCCTTATTTCCTTAAATTATTGCTTCAACAAAGTCACATAATTATACGCATTTGATATTCATATTCTTCACCTTGACTATCTACCTATAACTTCATTTATTCTTTGAATGATTCATTCGCAATAAATCATCCACGTAAAATTATAAATAGCTAACCGTATACTAGCAATTCTCAAAGGCAAACATCATAATTGCAAATCATAAATTTACATACGCAATGCATCAATTACTTAACTAGATCCGATTGAGTTTCATAATCAGATTTGCACTTCACAATTGATCCATATTTAATTTCATTGACAGCAGCACATCTTATAGTTATAATTAACAGATCAAAATTCAGATCGAAACAAAACAACACTAGAAAGTAGAAACTACCTCTTCGCACGCTTCGGATCAACAGTCCACAACTCAGCAAGCTTATCAGGAGCCATAGCCTTCTTCGCTTCAATAATCTCACCAAAACAACTCGAACTATCAACCGAATTACTATACCGATGTCTAGGTTTCGTACTGATCTTCTCTCCATCAACAACGCCACCACCGCCACCGTAATTATCATCAGAACCTCCGCCTTCACCGACGGCATTGCTGATCCGGCCGCCGTCGACAACGCCGTTAGCGTGATTGACGATAGATCCGATTTTTTCAATGTTCATGTAAGTAGAGAACAGATCTTCTTCAGATCCGATATCTTCGAAGCTTCCAGAAGGTGCATCTAAAGGATCTGATGCCAGATCTAGGTCTTCCGGTAGCCGGAAGTTGACCTCCGATTGTGCACGCCGGTGGTGTGACGGTTTGAATGGAAACGGTGTCGTATTTGAGGGTTTTGAGTTCAGATTTGATGGATCTTGCATTGTTGTTGGTTGTTAGTTGAGTGATTTTGTTCAGCGGTTTGTTGTTTGAAGACTCAAGAACGTATCCTCATCATTGTTCGTTGAAGGGGAAGGTTGATGAAGTGAATGT
>S8_44578937_Tph2_VK195xVK303
CCGAGCACTAGCTGACCCTGGCTCGGCTCATGACAACCGTAATTGTGAAAACTAATAATTCCATCTATGGAATTGATCATAGAAAGTGAGAAAACCCTAAAAAGCATTAACATTCTTCTACAAACCAACCCAGCTTTGCTTGGCTCAGATAGTTTACACACCAACCTCGCCTAAGTCGATATTGGTTCAGCTCCTTTACATACCAAACCAGTTCAGGTCGCCTTGTTTACAAACCAATCTGAGCATGAGTTGATTCTGGATCAGCTTGTGACAGCTTTAAACATGACTCATTGGTTATGAGAACTAAGAATCCAACTATAAAAATAATTTAGGAAAACGATAACAAATATTGTCAGTTATCGATTTTTGTTATATAAAAAAGTTAATTTGAATAAGAAAAGCAGAATAATAAGGTTGATTTTGCAATCACTTTTCTAAATAAAGTTGTGGTGAAGCTTTATTTCCAAAGCTTCACCCATGTTATAAGCTATATTCCTTAACATTCAAAAATAATGAGAAACGACTTAGTAACAAAGTTGGAGACGTTTTTCTTCAAAACGCCCCCAAACTGTAACGCCCCAAAACTCAAATTGATAATTTGATAGTATGCCTTCTTATGTAGGGTGTGAAATGTACTAACTAAGTTATTTAACTTAGTTAAATACATAAAGACTAAGTATAAATGAAATGGTGATATTGGTTGTAAATAACCAAAGGCCTAATTAGAGGGACTAAAAGTAGCAAGTGGGGCAAACTTTATAAAAATTCAGATTTTATAAGAATGAATGTATGCGTGTGTGTGCGTGGAGCATCAGGAGAAACACAAAGGGGAGCCAAAACCCTTATTCATCAAGAATCACCAAATTGGTGATGAATGTAGGATCCAATCTTATGCATGAATGAAAAATTATCATCATCTCAACCTTAAAAACATGTGGTAAATTGTAATTTGAGATTTGGTGATCTTGAATGAAGTGAGTTTATGTTTAATCCACGAAATT
