# Supplementary material for: Genetic mapping of loci involved in oil tocopherol composition control in Russian sunflower (Helianthus annuus L.) lines
Source: G3 (Bethesda). 2022 Feb 12;12(4):jkac036. doi: 10.1093/g3journal/jkac036 (PMC8982403; doi:10.1093/g3journal/jkac036)
Supplement: jkac036_Supplemental_Material_1 [file jkac036_supplemental_material_1.xls]

## Sheet: pheno.suppl
Sample ID	Population	α	β	γ	δ	Phenotypic classes	Tph1	Tph2
s2_VK876	VK876	0	0	55	45	γ/δ	0	0
s3_VK876	VK876	0	0	30	70	γ/δ	0	0
s4_VK876	VK876	0	0	59	41	γ/δ	0	0
s5_VK876	VK876	0	0	59	41	γ/δ	0	0
s6_VK876	VK876	0	0	52	48	γ/δ	0	0
s8_VK876	VK876	0	0	57	43	γ/δ	0	0
s9_VK876	VK876	0	0	57	43	γ/δ	0	0
s10_VK876	VK876	0	0	57	43	γ/δ	0	0
s1_VK101	VK101	100	0	0	0	α	1	1
s2_VK101	VK101	100	0	0	0	α	1	1
s3_VK101	VK101	100	0	0	0	α	1	1
s4_VK101	VK101	100	0	0	0	α	1	1
s8_VK101	VK101	100	0	0	0	α	1	1
s9_VK101	VK101	100	0	0	0	α	1	1
s10_VK101	VK101	100	0	0	0	α	1	1
s1_VK195	VK195	0	0	59	41	γ/δ	0	0
s3_VK195	VK195	0	0	53	47	γ/δ	0	0
s4_VK195	VK195	0	0	52	48	γ/δ	0	0
s5_VK195	VK195	0	0	53	47	γ/δ	0	0
s6_VK195	VK195	0	0	53	47	γ/δ	0	0
s7_VK195	VK195	0	0	50	50	γ/δ	0	0
s8_VK195	VK195	0	0	49	51	γ/δ	0	0
s9_VK195	VK195	0	0	46	54	γ/δ	0	0
s10_VK195	VK195	0	0	42	58	γ/δ	0	0
s2_VK303	VK303	100	0	0	0	α	1	1
s3_VK303	VK303	100	0	0	0	α	1	1
s4_VK303	VK303	100	0	0	0	α	1	1
s5_VK303	VK303	100	0	0	0	α	1	1
s7_VK303	VK303	100	0	0	0	α	1	1
s8_VK303	VK303	100	0	0	0	α	1	1
s9_VK303	VK303	100	0	0	0	α	1	1
s10_VK303	VK303	100	0	0	0	α	1	1
s10_VK195xVK303	VK195xVK303	28	72	0	0	α/β	0	1
s100_VK195xVK303	VK195xVK303	74	18	8	0	α	1	1
s101_VK195xVK303	VK195xVK303	100	0	0	0	α	1	1
s107_VK195xVK303	VK195xVK303	100	0	0	0	α	1	1
s108_VK195xVK303	VK195xVK303	100	0	0	0	α	1	1
s109_VK195xVK303	VK195xVK303	47	53	0	0	α/β	0	1
s112_VK195xVK303	VK195xVK303	84	16	0	0	α	1	1
s113_VK195xVK303	VK195xVK303	22	78	0	0	α/β	0	1
s114_VK195xVK303	VK195xVK303	62	38	0	0	α/β	0	1
s115_VK195xVK303	VK195xVK303	0	0	86	14	γ	1	0
s116_VK195xVK303	VK195xVK303	100	0	0	0	α	1	1
s117_VK195xVK303	VK195xVK303	100	0	0	0	α	1	1
s118_VK195xVK303	VK195xVK303	0	0	90	10	γ	1	0
s12_VK195xVK303	VK195xVK303	29	71	0	0	α/β	0	1
s121_VK195xVK303	VK195xVK303	0	0	83	17	γ	1	0
s122_VK195xVK303	VK195xVK303	69	12	19	0	α	1	1
s123_VK195xVK303	VK195xVK303	71	14	15	0	α	1	1
s124_VK195xVK303	VK195xVK303	76	24	0	0	α	1	1
s125_VK195xVK303	VK195xVK303	88	12	0	0	α	1	1
s126_VK195xVK303	VK195xVK303	70	20	10	0	α	1	1
s127_VK195xVK303	VK195xVK303	65	22	13	0	α	1	1
s128_VK195xVK303	VK195xVK303	72	20	8	0	α	1	1
s13_VK195xVK303	VK195xVK303	46	54	0	0	α/β	0	1
s130_VK195xVK303	VK195xVK303	68	22	10	0	α	1	1
s137_VK195xVK303	VK195xVK303	33	67	0	0	α/β	0	1
s138_VK195xVK303	VK195xVK303	32	68	0	0	α/β	0	1
s139_VK195xVK303	VK195xVK303	81	19	0	0	α	1	1
s14_VK195xVK303	VK195xVK303	74	26	0	0	α	1	1
s140_VK195xVK303	VK195xVK303	82	18	0	0	α	1	1
s141_VK195xVK303	VK195xVK303	81	19	0	0	α	1	1
s142_VK195xVK303	VK195xVK303	30	70	0	0	α/β	0	1
s147_VK195xVK303	VK195xVK303	0	0	87	13	γ	1	0
s148_VK195xVK303	VK195xVK303	58	28	14	0	NA	NA	NA
s150_VK195xVK303	VK195xVK303	100	0	0	0	α	1	1
s151_VK195xVK303	VK195xVK303	0	0	64	36	γ/δ	0	0
s157_VK195xVK303	VK195xVK303	75	25	0	0	α	1	1
s158_VK195xVK303	VK195xVK303	85	15	0	0	α	1	1
s159_VK195xVK303	VK195xVK303	87	8	5	0	α	1	1
s161_VK195xVK303	VK195xVK303	93	7	0	0	α	1	1
s162_VK195xVK303	VK195xVK303	43	57	0	0	α/β	0	1
s163_VK195xVK303	VK195xVK303	76	24	0	0	α	1	1
s164_VK195xVK303	VK195xVK303	0	0	57	43	γ/δ	0	0
s165_VK195xVK303	VK195xVK303	0	0	79	21	γ	1	0
s166_VK195xVK303	VK195xVK303	73	27	0	0	α	1	1
s167_VK195xVK303	VK195xVK303	0	0	63	37	γ/δ	0	0
s168_VK195xVK303	VK195xVK303	100	0	0	0	α	1	1
s169_VK195xVK303	VK195xVK303	0	0	83	17	γ	1	0
s17_VK195xVK303	VK195xVK303	100	0	0	0	α	1	1
s170_VK195xVK303	VK195xVK303	100	0	0	0	α	1	1
s175_VK195xVK303	VK195xVK303	0	0	100	0	γ	1	0
s176_VK195xVK303	VK195xVK303	100	0	0	0	α	1	1
s177_VK195xVK303	VK195xVK303	80	20	0	0	α	1	1
s178_VK195xVK303	VK195xVK303	100	0	0	0	α	1	1
s18_VK195xVK303	VK195xVK303	0	0	100	0	γ	1	0
s180_VK195xVK303	VK195xVK303	0	0	89	11	γ	1	0
s182_VK195xVK303	VK195xVK303	36	64	0	0	α/β	0	1
s184_VK195xVK303	VK195xVK303	34	66	0	0	α/β	0	1
s185_VK195xVK303	VK195xVK303	0	0	84	16	γ	1	0
s186_VK195xVK303	VK195xVK303	25	75	0	0	α/β	0	1
s187_VK195xVK303	VK195xVK303	81	19	0	0	α	1	1
s188_VK195xVK303	VK195xVK303	0	0	54	46	γ/δ	0	0
s189_VK195xVK303	VK195xVK303	39	61	0	0	α/β	0	1
s19_VK195xVK303	VK195xVK303	28	72	0	0	α/β	0	1
s190_VK195xVK303	VK195xVK303	100	0	0	0	α	1	1
s191_VK195xVK303	VK195xVK303	93	7	0	0	α	1	1
s192_VK195xVK303	VK195xVK303	50	50	0	0	α/β	0	1
s193_VK195xVK303	VK195xVK303	71	20	9	0	α	1	1
s194_VK195xVK303	VK195xVK303	74	26	0	0	α	1	1
s195_VK195xVK303	VK195xVK303	0	0	100	0	γ	1	0
s196_VK195xVK303	VK195xVK303	80	20	0	0	α	1	1
s197_VK195xVK303	VK195xVK303	83	17	0	0	α	1	1
s198_VK195xVK303	VK195xVK303	47	53	0	0	α/β	0	1
s199_VK195xVK303	VK195xVK303	75	25	0	0	α	1	1
s20_VK195xVK303	VK195xVK303	100	0	0	0	α	1	1
s200_VK195xVK303	VK195xVK303	88	12	0	0	α	1	1
s21_VK195xVK303	VK195xVK303	0	0	100	0	γ	1	0
s22_VK195xVK303	VK195xVK303	42	58	0	0	α/β	0	1
s23_VK195xVK303	VK195xVK303	34	66	0	0	α/β	0	1
s24_VK195xVK303	VK195xVK303	82	18	0	0	α	1	1
s26_VK195xVK303	VK195xVK303	27	73	0	0	α/β	0	1
s31_VK195xVK303	VK195xVK303	0	0	100	0	γ	1	0
s32_VK195xVK303	VK195xVK303	0	0	83	17	γ	1	0
s33_VK195xVK303	VK195xVK303	0	0	88	12	γ	1	0
s34_VK195xVK303	VK195xVK303	0	0	87	13	γ	1	0
s35_VK195xVK303	VK195xVK303	75	25	0	0	α	1	1
s36_VK195xVK303	VK195xVK303	81	19	0	0	α	1	1
s37_VK195xVK303	VK195xVK303	0	0	100	0	γ	1	0
s38_VK195xVK303	VK195xVK303	0	0	50	50	γ/δ	0	0
s39_VK195xVK303	VK195xVK303	100	0	0	0	α	1	1
s40_VK195xVK303	VK195xVK303	0	0	90	10	γ	1	0
s44_VK195xVK303	VK195xVK303	16	0	70	14	γ	1	0
s45_VK195xVK303	VK195xVK303	31	69	0	0	α/β	0	1
s46_VK195xVK303	VK195xVK303	82	18	0	0	α	1	1
s47_VK195xVK303	VK195xVK303	81	19	0	0	α	1	1
s48_VK195xVK303	VK195xVK303	71	29	0	0	α	1	1
s49_VK195xVK303	VK195xVK303	81	0	19	0	α	1	1
s51_VK195xVK303	VK195xVK303	39	61	0	0	α/β	0	1
s52_VK195xVK303	VK195xVK303	76	24	0	0	α	1	1
s53_VK195xVK303	VK195xVK303	0	0	87	13	γ	1	0
s54_VK195xVK303	VK195xVK303	0	0	84	16	γ	1	0
s55_VK195xVK303	VK195xVK303	64	23	13	0	α	1	1
s57_VK195xVK303	VK195xVK303	0	0	57	43	γ/δ	0	0
s58_VK195xVK303	VK195xVK303	66	18	9	7	α	1	1
s59_VK195xVK303	VK195xVK303	0	0	85	15	γ	1	0
s6_VK195xVK303	VK195xVK303	39	61	0	0	α/β	0	1
s61_VK195xVK303	VK195xVK303	42	58	0	0	α/β	0	1
s63_VK195xVK303	VK195xVK303	36	32	32	0	NA	NA	NA
s64_VK195xVK303	VK195xVK303	72	28	0	0	α	1	1
s65_VK195xVK303	VK195xVK303	0	0	87	13	γ	1	0
s67_VK195xVK303	VK195xVK303	83	12	5	0	α	1	1
s68_VK195xVK303	VK195xVK303	75	15	10	0	α	1	1
s69_VK195xVK303	VK195xVK303	69	19	12	0	α	1	1
s7_VK195xVK303	VK195xVK303	74	26	0	0	α	1	1
s70_VK195xVK303	VK195xVK303	28	0	62	10	γ	1	0
s71_VK195xVK303	VK195xVK303	100	0	0	0	α	1	1
s73_VK195xVK303	VK195xVK303	100	0	0	0	α	1	1
s74_VK195xVK303	VK195xVK303	81	19	0	0	α	1	1
s75_VK195xVK303	VK195xVK303	11	0	72	17	γ	1	0
s76_VK195xVK303	VK195xVK303	100	0	0	0	α	1	1
s77_VK195xVK303	VK195xVK303	0	0	100	0	γ	1	0
s78_VK195xVK303	VK195xVK303	27	73	0	0	α/β	0	1
s79_VK195xVK303	VK195xVK303	0	0	85	15	γ	1	0
s8_VK195xVK303	VK195xVK303	72	28	0	0	α	1	1
s80_VK195xVK303	VK195xVK303	72	0	28	0	α	1	1
s81_VK195xVK303	VK195xVK303	0	0	48	52	γ/δ	0	0
s82_VK195xVK303	VK195xVK303	84	16	0	0	α	1	1
s83_VK195xVK303	VK195xVK303	64	36	0	0	α/β	0	1
s84_VK195xVK303	VK195xVK303	18	82	0	0	α/β	0	1
s85_VK195xVK303	VK195xVK303	65	35	0	0	α/β	0	1
s86_VK195xVK303	VK195xVK303	77	23	0	0	α	1	1
s87_VK195xVK303	VK195xVK303	19	81	0	0	α/β	0	1
s88_VK195xVK303	VK195xVK303	0	77	23	0	NA	NA	NA
s89_VK195xVK303	VK195xVK303	56	22	22	0	NA	NA	NA
s9_VK195xVK303	VK195xVK303	35	65	0	0	α/β	0	1
s90_VK195xVK303	VK195xVK303	0	0	100	0	γ	1	0
s91_VK195xVK303	VK195xVK303	52	16	32	0	NA	NA	NA
s92_VK195xVK303	VK195xVK303	75	25	0	0	α	1	1
s93_VK195xVK303	VK195xVK303	42	58	0	0	α/β	0	1
s94_VK195xVK303	VK195xVK303	0	0	54	46	γ/δ	0	0
s95_VK195xVK303	VK195xVK303	39	61	0	0	α/β	0	1
s98_VK195xVK303	VK195xVK303	82	18	0	0	α	1	1
s99_VK195xVK303	VK195xVK303	85	15	0	0	α	1	1
s1_VK876xVK101	VK876xVK101	100	0	0	0	α	1	1
s10_VK876xVK101	VK876xVK101	0	0	91	9	γ	1	0
s101_VK876xVK101	VK876xVK101	0	0	64	36	γ/δ	0	0
s102_VK876xVK101	VK876xVK101	77	0	23	0	α	1	1
s103_VK876xVK101	VK876xVK101	100	0	0	0	α	1	1
s104_VK876xVK101	VK876xVK101	39	61	0	0	α/β	0	1
s105_VK876xVK101	VK876xVK101	100	0	0	0	α	1	1
s106_VK876xVK101	VK876xVK101	100	0	0	0	α	1	1
s107_VK876xVK101	VK876xVK101	100	0	0	0	α	1	1
s108_VK876xVK101	VK876xVK101	52	48	0	0	α/β	0	1
s109_VK876xVK101	VK876xVK101	27	57	16	0	NA	NA	NA
s11_VK876xVK101	VK876xVK101	100	0	0	0	α	1	1
s110_VK876xVK101	VK876xVK101	100	0	0	0	α	1	1
s111_VK876xVK101	VK876xVK101	100	0	0	0	α	1	1
s112_VK876xVK101	VK876xVK101	100	0	0	0	α	1	1
s113_VK876xVK101	VK876xVK101	71	29	0	0	α	1	1
s114_VK876xVK101	VK876xVK101	100	0	0	0	α	1	1
s115_VK876xVK101	VK876xVK101	0	0	87	13	γ	1	0
s116_VK876xVK101	VK876xVK101	100	0	0	0	α	1	1
s117_VK876xVK101	VK876xVK101	77	23	0	0	α	1	1
s118_VK876xVK101	VK876xVK101	62	0	38	0	γ	1	0
s119_VK876xVK101	VK876xVK101	100	0	0	0	α	1	1
s12_VK876xVK101	VK876xVK101	100	0	0	0	α	1	1
s120_VK876xVK101	VK876xVK101	51	49	0	0	α/β	0	1
s123_VK876xVK101	VK876xVK101	81	19	0	0	α	1	1
s124_VK876xVK101	VK876xVK101	100	0	0	0	α	1	1
s125_VK876xVK101	VK876xVK101	0	0	100	0	γ	1	0
s126_VK876xVK101	VK876xVK101	20	80	0	0	α/β	0	1
s127_VK876xVK101	VK876xVK101	0	0	100	0	γ	1	0
s128_VK876xVK101	VK876xVK101	0	0	100	0	γ	1	0
s129_VK876xVK101	VK876xVK101	80	8	12	0	α	1	1
s13_VK876xVK101	VK876xVK101	40	60	0	0	α/β	0	1
s130_VK876xVK101	VK876xVK101	19	0	81	0	γ	1	0
s131_VK876xVK101	VK876xVK101	75	0	25	0	α	1	1
s132_VK876xVK101	VK876xVK101	35	65	0	0	α/β	0	1
s133_VK876xVK101	VK876xVK101	71	18	11	0	α	1	1
s135_VK876xVK101	VK876xVK101	82	18	0	0	α	1	1
s14_VK876xVK101	VK876xVK101	100	0	0	0	α	1	1
s141_VK876xVK101	VK876xVK101	12	0	85	3	γ	1	0
s143_VK876xVK101	VK876xVK101	49	51	0	0	α/β	0	1
s145_VK876xVK101	VK876xVK101	0	0	100	0	γ	1	0
s146_VK876xVK101	VK876xVK101	100	0	0	0	α	1	1
s147_VK876xVK101	VK876xVK101	0	0	100	0	γ	1	0
s148_VK876xVK101	VK876xVK101	100	0	0	0	α	1	1
s149_VK876xVK101	VK876xVK101	100	0	0	0	α	1	1
s15_VK876xVK101	VK876xVK101	0	0	100	0	γ	1	0
s150_VK876xVK101	VK876xVK101	67	19	14	0	α	1	1
s151_VK876xVK101	VK876xVK101	100	0	0	0	α	1	1
s152_VK876xVK101	VK876xVK101	45	55	0	0	α/β	0	1
s153_VK876xVK101	VK876xVK101	0	0	100	0	γ	1	0
s154_VK876xVK101	VK876xVK101	100	0	0	0	α	1	1
s155_VK876xVK101	VK876xVK101	100	0	0	0	α	1	1
s156_VK876xVK101	VK876xVK101	13	0	87	0	γ	1	0
s157_VK876xVK101	VK876xVK101	100	0	0	0	α	1	1
s158_VK876xVK101	VK876xVK101	0	0	65	35	γ/δ	0	0
s159_VK876xVK101	VK876xVK101	100	0	0	0	α	1	1
s16_VK876xVK101	VK876xVK101	84	0	16	0	α	1	1
s160_VK876xVK101	VK876xVK101	100	0	0	0	α	1	1
s163_VK876xVK101	VK876xVK101	83	17	0	0	α	1	1
s164_VK876xVK101	VK876xVK101	100	0	0	0	α	1	1
s165_VK876xVK101	VK876xVK101	36	64	0	0	α/β	0	1
s167_VK876xVK101	VK876xVK101	40	60	0	0	α/β	0	1
s168_VK876xVK101	VK876xVK101	100	0	0	0	α	1	1
s169_VK876xVK101	VK876xVK101	100	0	0	0	α	1	1
s170_VK876xVK101	VK876xVK101	0	0	100	0	γ	1	0
s172_VK876xVK101	VK876xVK101	0	0	100	0	γ	1	0
s173_VK876xVK101	VK876xVK101	57	43	0	0	α/β	0	1
s174_VK876xVK101	VK876xVK101	100	0	0	0	α	1	1
s175_VK876xVK101	VK876xVK101	100	0	0	0	α	1	1
s176_VK876xVK101	VK876xVK101	36	64	0	0	α/β	0	1
s177_VK876xVK101	VK876xVK101	100	0	0	0	α	1	1
s178_VK876xVK101	VK876xVK101	100	0	0	0	α	1	1
s179_VK876xVK101	VK876xVK101	100	0	0	0	α	1	1
s18_VK876xVK101	VK876xVK101	35	65	0	0	α/β	0	1
s180_VK876xVK101	VK876xVK101	100	0	0	0	α	1	1
s181_VK876xVK101	VK876xVK101	54	46	0	0	α/β	0	1
s182_VK876xVK101	VK876xVK101	100	0	0	0	α	1	1
s184_VK876xVK101	VK876xVK101	100	0	0	0	α	1	1
s186_VK876xVK101	VK876xVK101	66	34	0	0	α/β	0	1
s187_VK876xVK101	VK876xVK101	100	0	0	0	α	1	1
s188_VK876xVK101	VK876xVK101	0	0	100	0	γ	1	0
s189_VK876xVK101	VK876xVK101	51	49	0	0	α/β	0	1
s19_VK876xVK101	VK876xVK101	39	0	61	0	γ	1	0
s190_VK876xVK101	VK876xVK101	100	0	0	0	α	1	1
s191_VK876xVK101	VK876xVK101	74	26	0	0	α	1	1
s192_VK876xVK101	VK876xVK101	82	18	0	0	α	1	1
s193_VK876xVK101	VK876xVK101	83	17	0	0	α	1	1
s194_VK876xVK101	VK876xVK101	21	79	0	0	α/β	0	1
s195_VK876xVK101	VK876xVK101	88	12	0	0	α	1	1
s196_VK876xVK101	VK876xVK101	70	30	0	0	α/β	0	1
s197_VK876xVK101	VK876xVK101	0	0	89	11	γ	1	0
s198_VK876xVK101	VK876xVK101	20	80	0	0	α/β	0	1
s199_VK876xVK101	VK876xVK101	0	0	100	0	γ	1	0
s2_VK876xVK101	VK876xVK101	100	0	0	0	α	1	1
s20_VK876xVK101	VK876xVK101	0	0	100	0	γ	1	0
s21_VK876xVK101	VK876xVK101	100	0	0	0	α	1	1
s22_VK876xVK101	VK876xVK101	0	0	100	0	γ	1	0
s23_VK876xVK101	VK876xVK101	0	0	87	13	γ	1	0
s3_VK876xVK101	VK876xVK101	100	0	0	0	α	1	1
s33_VK876xVK101	VK876xVK101	23	77	0	0	α/β	0	1
s34_VK876xVK101	VK876xVK101	83	17	0	0	α	1	1
s35_VK876xVK101	VK876xVK101	36	64	0	0	α/β	0	1
s37_VK876xVK101	VK876xVK101	0	0	100	0	γ	1	0
s38_VK876xVK101	VK876xVK101	100	0	0	0	α	1	1
s39_VK876xVK101	VK876xVK101	57	43	0	0	α/β	0	1
s4_VK876xVK101	VK876xVK101	100	0	0	0	α	1	1
s41_VK876xVK101	VK876xVK101	70	30	0	0	α/β	0	1
s42_VK876xVK101	VK876xVK101	0	0	100	0	γ	1	0
s43_VK876xVK101	VK876xVK101	100	0	0	0	α	1	1
s44_VK876xVK101	VK876xVK101	100	0	0	0	α	1	1
s45_VK876xVK101	VK876xVK101	38	62	0	0	α/β	0	1
s46_VK876xVK101	VK876xVK101	62	38	0	0	α/β	0	1
s49_VK876xVK101	VK876xVK101	86	14	0	0	α	1	1
s5_VK876xVK101	VK876xVK101	100	0	0	0	α	1	1
s50_VK876xVK101	VK876xVK101	87	13	0	0	α	1	1
s51_VK876xVK101	VK876xVK101	100	0	0	0	α	1	1
s52_VK876xVK101	VK876xVK101	21	79	0	0	α/β	0	1
s56_VK876xVK101	VK876xVK101	31	69	0	0	α/β	0	1
s59_VK876xVK101	VK876xVK101	88	12	0	0	α	1	1
s6_VK876xVK101	VK876xVK101	100	0	0	0	α	1	1
s60_VK876xVK101	VK876xVK101	79	21	0	0	α	1	1
s61_VK876xVK101	VK876xVK101	0	0	47	53	γ/δ	0	0
s62_VK876xVK101	VK876xVK101	72	18	10	0	α	1	1
s63_VK876xVK101	VK876xVK101	83	17	0	0	α	1	1
s64_VK876xVK101	VK876xVK101	40	60	0	0	α/β	0	1
s65_VK876xVK101	VK876xVK101	81	19	0	0	α	1	1
s66_VK876xVK101	VK876xVK101	100	0	0	0	α	1	1
s67_VK876xVK101	VK876xVK101	100	0	0	0	α	1	1
s68_VK876xVK101	VK876xVK101	100	0	0	0	α	1	1
s69_VK876xVK101	VK876xVK101	100	0	0	0	α	1	1
s7_VK876xVK101	VK876xVK101	100	0	0	0	α	1	1
s70_VK876xVK101	VK876xVK101	100	0	0	0	α	1	1
s71_VK876xVK101	VK876xVK101	0	0	59	41	γ/δ	0	0
s72_VK876xVK101	VK876xVK101	100	0	0	0	α	1	1
s73_VK876xVK101	VK876xVK101	0	0	100	0	γ	1	0
s74_VK876xVK101	VK876xVK101	0	0	100	0	γ	1	0
s75_VK876xVK101	VK876xVK101	14	32	36	18	γ/δ	0	0
s76_VK876xVK101	VK876xVK101	27	0	73	0	γ	1	0
s78_VK876xVK101	VK876xVK101	0	0	100	0	γ	1	0
s79_VK876xVK101	VK876xVK101	100	0	0	0	α	1	1
s8_VK876xVK101	VK876xVK101	100	0	0	0	α	1	1
s80_VK876xVK101	VK876xVK101	0	0	100	0	γ	1	0
s81_VK876xVK101	VK876xVK101	0	0	100	0	γ	1	0
s9_VK876xVK101	VK876xVK101	100	0	0	0	α	1	1
