# Supplementary material for: Genetic mapping of loci involved in oil tocopherol composition control in Russian sunflower (Helianthus annuus L.) lines
Source: G3 (Bethesda). 2022 Feb 12;12(4):jkac036. doi: 10.1093/g3journal/jkac036 (PMC8982403; doi:10.1093/g3journal/jkac036)
Supplement: jkac036_Supplemental_Material_2 [file jkac036_supplemental_material_2.xls]

## Sheet: pop3.pop8.summary
SampleID	Run	population	Barcode
s36_VK195xVK303	Run3_1	VK195xVK303	AACAC
s70_VK195xVK303	Run3_1	VK195xVK303	AACT
s195_VK195xVK303	Run3_1	VK195xVK303	AAGAACATG
s89_VK195xVK303	Run3_1	VK195xVK303	AAGAGACAT
s123_VK195xVK303	Run3_1	VK195xVK303	AATCT
s79_VK195xVK303	Run3_1	VK195xVK303	ACACG
s81_VK195xVK303	Run3_1	VK195xVK303	ACAGAT
s23_VK195xVK303	Run3_1	VK195xVK303	ACCGCTT
s177_VK195xVK303	Run3_1	VK195xVK303	ACCGTC
s130_VK195xVK303	Run3_1	VK195xVK303	ACCTCCACG
s165_VK195xVK303	Run3_1	VK195xVK303	ACCTCCGT
s22_VK195xVK303	Run3_1	VK195xVK303	ACCTGTC
s33_VK195xVK303	Run3_1	VK195xVK303	ACGACT
s101_VK195xVK303	Run3_1	VK195xVK303	ACTCCG
s4_VK195	Run1	VK195	ACTCTGTT
s4_VK195	Run2	VK195	ACTCTGTT
s107_VK195xVK303	Run3_1	VK195xVK303	ACTTC
s46_VK195xVK303	Run3_1	VK195xVK303	ACTTGT
s175_VK195xVK303	Run3_1	VK195xVK303	AGCTCCT
s180_VK195xVK303	Run3_1	VK195xVK303	AGCTTG
s19_VK195xVK303	Run3_1	VK195xVK303	AGGAT
s5_VK195	Run1	VK195	AGGTGCTT
s5_VK195	Run2	VK195	AGGTGCTT
s117_VK195xVK303	Run3_1	VK195xVK303	AGTCTT
s85_VK195xVK303	Run3_1	VK195xVK303	AGTTCC
s75_VK195xVK303	Run3_1	VK195xVK303	ATAGGC
s61_VK195xVK303	Run3_1	VK195xVK303	ATCCGCT
s1_VK195	Run1	VK195	ATCTCTGC
s161_VK195xVK303	Run3_1	VK195xVK303	ATCTCTGC
s1_VK195	Run2	VK195	ATCTCTGC
s7_VK303	Run2	VK303	ATCTCTGTT
s95_VK195xVK303	Run3_1	VK195xVK303	ATCTCTGTT
s7_VK303	Run1	VK303	ATCTCTGTT
s40_VK195xVK303	Run3_1	VK195xVK303	ATCTG
s6_VK195xVK303	Run3_1	VK195xVK303	ATCTTCTGC
s187_VK195xVK303	Run3_1	VK195xVK303	ATCTTGGTG
s54_VK195xVK303	Run3_1	VK195xVK303	ATCTTGT
s18_VK195xVK303	Run3_1	VK195xVK303	ATGGC
s91_VK195xVK303	Run3_1	VK195xVK303	ATGTCTGGC
s84_VK195xVK303	Run3_1	VK195xVK303	ATGTTC
s166_VK195xVK303	Run3_1	VK195xVK303	ATGTTGTTC
s99_VK195xVK303	Run3_1	VK195xVK303	ATTCCGT
s197_VK195xVK303	Run3_1	VK195xVK303	ATTCTTCTG
s141_VK195xVK303	Run3_1	VK195xVK303	ATTG
s190_VK195xVK303	Run3_1	VK195xVK303	CAACGT
s124_VK195xVK303	Run3_1	VK195xVK303	CAAGG
s58_VK195xVK303	Run3_1	VK195xVK303	CAAGTC
s159_VK195xVK303	Run3_1	VK195xVK303	CACCTCACG
s7_VK195	Run2	VK195	CACTCTGT
s7_VK195	Run1	VK195	CACTCTGT
s80_VK195xVK303	Run3_1	VK195xVK303	CACTT
s12_VK195xVK303	Run3_1	VK195xVK303	CAGTTG
s128_VK195xVK303	Run3_1	VK195xVK303	CATCGTCC
s44_VK195xVK303	Run3_1	VK195xVK303	CATGCTT
s109_VK195xVK303	Run3_1	VK195xVK303	CCAAT
s191_VK195xVK303	Run3_1	VK195xVK303	CCACAGT
s69_VK195xVK303	Run3_1	VK195xVK303	CCACCTACG
s192_VK195xVK303	Run3_1	VK195xVK303	CCAG
s51_VK195xVK303	Run3_1	VK195xVK303	CCGAGCT
s34_VK195xVK303	Run3_1	VK195xVK303	CCGATC
s9_VK303	Run1	VK303	CCGATGGT
s9_VK303	Run2	VK303	CCGATGGT
s162_VK195xVK303	Run3_1	VK195xVK303	CCGATGGT
s47_VK195xVK303	Run3_1	VK195xVK303	CCGCAT
s63_VK195xVK303	Run3_1	VK195xVK303	CCGGATC
s115_VK195xVK303	Run3_1	VK195xVK303	CCGTG
s9_VK195	Run2	VK195	CCTACCGT
s9_VK195	Run1	VK195	CCTACCGT
s93_VK195xVK303	Run3_1	VK195xVK303	CCTACCTCG
s127_VK195xVK303	Run3_1	VK195xVK303	CCTCACCTG
s2_VK303	Run1	VK303	CCTCACCTG
s2_VK303	Run2	VK303	CCTCACCTG
s148_VK195xVK303	Run3_1	VK195xVK303	CCTCCATGG
s68_VK195xVK303	Run3_1	VK195xVK303	CCTCCGTAC
s169_VK195xVK303	Run3_1	VK195xVK303	CCTCCTAGC
s163_VK195xVK303	Run3_1	VK195xVK303	CCTCCTCAG
s5_VK303	Run2	VK303	CCTCGATCT
s5_VK303	Run1	VK303	CCTCGATCT
s8_VK195xVK303	Run3_1	VK195xVK303	CCTCGATCT
s137_VK195xVK303	Run3_1	VK195xVK303	CCTTAGC
s32_VK195xVK303	Run3_1	VK195xVK303	CGACC
s167_VK195xVK303	Run3_1	VK195xVK303	CGAGGTGGT
s118_VK195xVK303	Run3_1	VK195xVK303	CGATAC
s31_VK195xVK303	Run3_1	VK195xVK303	CGCAG
s9_VK195xVK303	Run3_1	VK195xVK303	CGGAGTTGT
s185_VK195xVK303	Run3_1	VK195xVK303	CGGT
s14_VK195xVK303	Run3_1	VK195xVK303	CGTAAT
s59_VK195xVK303	Run3_1	VK195xVK303	CTAGCT
s139_VK195xVK303	Run3_1	VK195xVK303	CTGAGT
s112_VK195xVK303	Run3_1	VK195xVK303	CTTCG
s188_VK195xVK303	Run3_1	VK195xVK303	CTTGAC
s10_VK195	Run1	VK195	GAACAATT
s10_VK195	Run2	VK195	GAACAATT
s157_VK195xVK303	Run3_1	VK195xVK303	GAACAGAAT
s53_VK195xVK303	Run3_1	VK195xVK303	GAACATT
s170_VK195xVK303	Run3_1	VK195xVK303	GAAGAACCT
s164_VK195xVK303	Run3_1	VK195xVK303	GAAGAATAC
s150_VK195xVK303	Run3_1	VK195xVK303	GAAGACATT
s8_VK195	Run1	VK195	GAATAAGC
s8_VK195	Run2	VK195	GAATAAGC
s125_VK195xVK303	Run3_1	VK195xVK303	GAATC
s184_VK195xVK303	Run3_1	VK195xVK303	GAATGC
s24_VK195xVK303	Run3_1	VK195xVK303	GACATG
s35_VK195xVK303	Run3_1	VK195xVK303	GACCAT
s38_VK195xVK303	Run3_1	VK195xVK303	GACCG
s126_VK195xVK303	Run3_1	VK195xVK303	GAGAAGACT
s140_VK195xVK303	Run3_1	VK195xVK303	GAGGTGCCT
s10_VK303	Run1	VK303	GAGGTGCCT
s10_VK303	Run2	VK303	GAGGTGCCT
s98_VK195xVK303	Run3_1	VK195xVK303	GAGGTTC
s182_VK195xVK303	Run3_1	VK195xVK303	GATACGT
s142_VK195xVK303	Run3_1	VK195xVK303	GATTCG
s78_VK195xVK303	Run3_1	VK195xVK303	GCGCC
s176_VK195xVK303	Run3_1	VK195xVK303	GCGTAG
s83_VK195xVK303	Run3_1	VK195xVK303	GCTAAC
s90_VK195xVK303	Run3_1	VK195xVK303	GGAAGACAT
s151_VK195xVK303	Run3_1	VK195xVK303	GGAAGATC
s196_VK195xVK303	Run3_1	VK195xVK303	GGACAGTC
s147_VK195xVK303	Run3_1	VK195xVK303	GGAGTGGCT
s45_VK195xVK303	Run3_1	VK195xVK303	GGATTCC
s74_VK195xVK303	Run3_1	VK195xVK303	GGCAGT
s10_VK195xVK303	Run3_1	VK195xVK303	GGCGAGGTT
s76_VK195xVK303	Run3_1	VK195xVK303	GGCGT
s198_VK195xVK303	Run3_1	VK195xVK303	GGTAGCCT
s4_VK303	Run1	VK303	GGTAGCCT
s4_VK303	Run2	VK303	GGTAGCCT
s65_VK195xVK303	Run3_1	VK195xVK303	GGTC
s86_VK195xVK303	Run3_1	VK195xVK303	GGTTG
s49_VK195xVK303	Run3_1	VK195xVK303	GTAATC
s20_VK195xVK303	Run3_1	VK195xVK303	GTAT
s73_VK195xVK303	Run3_1	VK195xVK303	GTCGAG
s114_VK195xVK303	Run3_1	VK195xVK303	GTGAG
s26_VK195xVK303	Run3_1	VK195xVK303	GTGCAC
s88_VK195xVK303	Run3_1	VK195xVK303	GTTACT
s3_VK303	Run2	VK303	TAAGACTT
s199_VK195xVK303	Run3_1	VK195xVK303	TAAGACTT
s3_VK303	Run1	VK303	TAAGACTT
s21_VK195xVK303	Run3_1	VK195xVK303	TACAAGT
s48_VK195xVK303	Run3_1	VK195xVK303	TACGCT
s116_VK195xVK303	Run3_1	VK195xVK303	TAGCTT
s39_VK195xVK303	Run3_1	VK195xVK303	TAGGT
s122_VK195xVK303	Run3_1	VK195xVK303	TATAG
s82_VK195xVK303	Run3_1	VK195xVK303	TATCGC
s55_VK195xVK303	Run3_1	VK195xVK303	TATGTCT
s100_VK195xVK303	Run3_1	VK195xVK303	TCAGCC
s17_VK195xVK303	Run3_1	VK195xVK303	TCCGG
s13_VK195xVK303	Run3_1	VK195xVK303	TCGAGG
s7_VK195xVK303	Run3_1	VK195xVK303	TCGGAGGTT
s94_VK195xVK303	Run3_1	VK195xVK303	TGAACAACC
s8_VK303	Run2	VK303	TGAACAACC
s8_VK303	Run1	VK303	TGAACAACC
s138_VK195xVK303	Run3_1	VK195xVK303	TGAAGCT
s189_VK195xVK303	Run3_1	VK195xVK303	TGACCT
s37_VK195xVK303	Run3_1	VK195xVK303	TGATT
s87_VK195xVK303	Run3_1	VK195xVK303	TGCAAC
s121_VK195xVK303	Run3_1	VK195xVK303	TGCG
s6_VK195	Run2	VK195	TGGAGGCT
s6_VK195	Run1	VK195	TGGAGGCT
s186_VK195xVK303	Run3_1	VK195xVK303	TGGAGTCGC
s57_VK195xVK303	Run3_1	VK195xVK303	TGGCG
s52_VK195xVK303	Run3_1	VK195xVK303	TGTACTT
s67_VK195xVK303	Run3_1	VK195xVK303	TGTAGCGGC
s113_VK195xVK303	Run3_1	VK195xVK303	TGTGC
s92_VK195xVK303	Run3_1	VK195xVK303	TGTGGATTC
s108_VK195xVK303	Run3_1	VK195xVK303	TTAAC
s71_VK195xVK303	Run3_1	VK195xVK303	TTAGTTC
s77_VK195xVK303	Run3_1	VK195xVK303	TTCCT
s194_VK195xVK303	Run3_1	VK195xVK303	TTCTGTCAC
s193_VK195xVK303	Run3_1	VK195xVK303	TTCTTACCG
s168_VK195xVK303	Run3_1	VK195xVK303	TTCTTCTAG
s200_VK195xVK303	Run3_1	VK195xVK303	TTCTTGGAT
s178_VK195xVK303	Run3_1	VK195xVK303	TTGACC
s64_VK195xVK303	Run3_1	VK195xVK303	TTGC
s3_VK195	Run2	VK195	TTGGTACT
s158_VK195xVK303	Run3_1	VK195xVK303	TTGGTACT
s3_VK195	Run1	VK195	TTGGTACT
s175_VK876xVK101	Run3_2	VK876xVK101	AACAC
s118_VK876xVK101	Run3_2	VK876xVK101	AACT
s165_VK876xVK101	Run3_2	VK876xVK101	AATCT
s111_VK876xVK101	Run3_2	VK876xVK101	ACACG
s133_VK876xVK101	Run3_2	VK876xVK101	ACAGAT
s67_VK876xVK101	Run3_2	VK876xVK101	ACCGCTT
s173_VK876xVK101	Run3_2	VK876xVK101	ACCGTC
s4_VK101	Run2	VK101	ACCTCCGT
s4_VK101	Run1	VK101	ACCTCCGT
s128_VK876xVK101	Run3_2	VK876xVK101	ACCTGTC
s191_VK876xVK101	Run3_2	VK876xVK101	ACGACT
s199_VK876xVK101	Run3_2	VK876xVK101	ACTCCG
s130_VK876xVK101	Run3_2	VK876xVK101	ACTCTGC
s42_VK876xVK101	Run3_2	VK876xVK101	ACTCTGTT
s150_VK876xVK101	Run3_2	VK876xVK101	ACTTC
s114_VK876xVK101	Run3_2	VK876xVK101	ACTTGT
s180_VK876xVK101	Run3_2	VK876xVK101	AGAATTC
s65_VK876xVK101	Run3_2	VK876xVK101	AGCTCCT
s6_VK876	Run1	VK876	AGCTGTGT
s6_VK876	Run2	VK876	AGCTGTGT
s18_VK876xVK101	Run3_2	VK876xVK101	AGCTGTGT
s195_VK876xVK101	Run3_2	VK876xVK101	AGCTTG
s108_VK876xVK101	Run3_2	VK876xVK101	AGGAT
s5_VK876xVK101	Run3_2	VK876xVK101	AGGTGCTT
s103_VK876xVK101	Run3_2	VK876xVK101	AGTCGTT
s56_VK876xVK101	Run3_2	VK876xVK101	AGTCTT
s145_VK876xVK101	Run3_2	VK876xVK101	AGTTCC
s61_VK876xVK101	Run3_2	VK876xVK101	ATAGGC
s76_VK876xVK101	Run3_2	VK876xVK101	ATCCGCT
s23_VK876xVK101	Run3_2	VK876xVK101	ATCCTGCT
s19_VK876xVK101	Run3_2	VK876xVK101	ATCGTCTT
s10_VK876	Run2	VK876	ATCGTTCC
s10_VK876	Run1	VK876	ATCGTTCC
s33_VK876xVK101	Run3_2	VK876xVK101	ATCGTTCC
s16_VK876xVK101	Run3_2	VK876xVK101	ATCTCGTT
s187_VK876xVK101	Run3_2	VK876xVK101	ATCTG
s69_VK876xVK101	Run3_2	VK876xVK101	ATCTTGT
s6_VK876xVK101	Run3_2	VK876xVK101	ATGCCTC
s193_VK876xVK101	Run3_2	VK876xVK101	ATGGC
s154_VK876xVK101	Run3_2	VK876xVK101	ATGTTC
s178_VK876xVK101	Run3_2	VK876xVK101	ATTCCGT
s8_VK101	Run2	VK101	ATTCTTGT
s8_VK101	Run1	VK101	ATTCTTGT
s43_VK876xVK101	Run3_2	VK876xVK101	ATTCTTGT
s176_VK876xVK101	Run3_2	VK876xVK101	ATTG
s135_VK876xVK101	Run3_2	VK876xVK101	CAACGT
s160_VK876xVK101	Run3_2	VK876xVK101	CAAGG
s125_VK876xVK101	Run3_2	VK876xVK101	CAAGTC
s41_VK876xVK101	Run3_2	VK876xVK101	CACTCTGT
s169_VK876xVK101	Run3_2	VK876xVK101	CACTT
s63_VK876xVK101	Run3_2	VK876xVK101	CAGTTG
s2_VK101	Run2	VK101	CATCGTCC
s2_VK101	Run1	VK101	CATCGTCC
s157_VK876xVK101	Run3_2	VK876xVK101	CATGCTT
s181_VK876xVK101	Run3_2	VK876xVK101	CCAAT
s70_VK876xVK101	Run3_2	VK876xVK101	CCACAGT
s119_VK876xVK101	Run3_2	VK876xVK101	CCAG
s72_VK876xVK101	Run3_2	VK876xVK101	CCGAGCT
s110_VK876xVK101	Run3_2	VK876xVK101	CCGATC
s116_VK876xVK101	Run3_2	VK876xVK101	CCGCAT
s8_VK876	Run1	VK876	CCGCCATT
s8_VK876	Run2	VK876	CCGCCATT
s4_VK876xVK101	Run3_2	VK876xVK101	CCGCCATT
s182_VK876xVK101	Run3_2	VK876xVK101	CCGGATC
s164_VK876xVK101	Run3_2	VK876xVK101	CCGTG
s37_VK876xVK101	Run3_2	VK876xVK101	CCTACCGT
s2_VK876xVK101	Run3_2	VK876xVK101	CCTAGTC
s158_VK876xVK101	Run3_2	VK876xVK101	CCTATGT
s20_VK876xVK101	Run3_2	VK876xVK101	CCTCAGCT
s9_VK876xVK101	Run3_2	VK876xVK101	CCTCTAGT
s3_VK876	Run2	VK876	CCTCTAGT
s3_VK876	Run1	VK876	CCTCTAGT
s3_VK876xVK101	Run3_2	VK876xVK101	CCTGAATT
s1_VK876xVK101	Run3_2	VK876xVK101	CCTGACT
s75_VK876xVK101	Run3_2	VK876xVK101	CCTTAGC
s113_VK876xVK101	Run3_2	VK876xVK101	CGACC
s51_VK876xVK101	Run3_2	VK876xVK101	CGATAC
s194_VK876xVK101	Run3_2	VK876xVK101	CGCAG
s1_VK876	Run2	VK876	CGGAACCT
s1_VK876	Run1	VK876	CGGAACCT
s49_VK876xVK101	Run3_2	VK876xVK101	CGGAACCT
s120_VK876xVK101	Run3_2	VK876xVK101	CGGATCC
s101_VK876xVK101	Run3_2	VK876xVK101	CGGT
s156_VK876xVK101	Run3_2	VK876xVK101	CGTAAT
s198_VK876xVK101	Run3_2	VK876xVK101	CTAGCT
s123_VK876xVK101	Run3_2	VK876xVK101	CTCGATT
s60_VK876xVK101	Run3_2	VK876xVK101	CTGAGT
s104_VK876xVK101	Run3_2	VK876xVK101	CTTCG
s188_VK876xVK101	Run3_2	VK876xVK101	CTTGAC
s10_VK876xVK101	Run3_2	VK876xVK101	GAACAATT
s68_VK876xVK101	Run3_2	VK876xVK101	GAACATT
s38_VK876xVK101	Run3_2	VK876xVK101	GAATAAGC
s109_VK876xVK101	Run3_2	VK876xVK101	GAATC
s126_VK876xVK101	Run3_2	VK876xVK101	GAATGC
s115_VK876xVK101	Run3_2	VK876xVK101	GACATG
s172_VK876xVK101	Run3_2	VK876xVK101	GACCAT
s197_VK876xVK101	Run3_2	VK876xVK101	GACCG
s15_VK876xVK101	Run3_2	VK876xVK101	GACTGGC
s7_VK876xVK101	Run3_2	VK876xVK101	GAGACATT
s179_VK876xVK101	Run3_2	VK876xVK101	GAGCGCT
s78_VK876xVK101	Run3_2	VK876xVK101	GAGGTTC
s74_VK876xVK101	Run3_2	VK876xVK101	GATACGT
s52_VK876xVK101	Run3_2	VK876xVK101	GATTCG
s148_VK876xVK101	Run3_2	VK876xVK101	GCCTACC
s9_VK101	Run1	VK101	GCCTCACC
s9_VK101	Run2	VK101	GCCTCACC
s45_VK876xVK101	Run3_2	VK876xVK101	GCCTCACC
s102_VK876xVK101	Run3_2	VK876xVK101	GCGCC
s174_VK876xVK101	Run3_2	VK876xVK101	GCGTAG
s149_VK876xVK101	Run3_2	VK876xVK101	GCTAAC
s22_VK876xVK101	Run3_2	VK876xVK101	GGAACCTT
s10_VK101	Run2	VK101	GGAAGATC
s10_VK101	Run1	VK101	GGAAGATC
s3_VK101	Run1	VK101	GGACAGTC
s3_VK101	Run2	VK101	GGACAGTC
s159_VK876xVK101	Run3_2	VK876xVK101	GGATCTT
s13_VK876xVK101	Run3_2	VK876xVK101	GGATGTCT
s107_VK876xVK101	Run3_2	VK876xVK101	GGATTCC
s62_VK876xVK101	Run3_2	VK876xVK101	GGCAGT
s184_VK876xVK101	Run3_2	VK876xVK101	GGCGT
s155_VK876xVK101	Run3_2	VK876xVK101	GGTC
s186_VK876xVK101	Run3_2	VK876xVK101	GGTTG
s147_VK876xVK101	Run3_2	VK876xVK101	GTAACCT
s143_VK876xVK101	Run3_2	VK876xVK101	GTAATC
s5_VK876	Run1	VK876	GTAGTGCT
s5_VK876	Run2	VK876	GTAGTGCT
s14_VK876xVK101	Run3_2	VK876xVK101	GTAGTGCT
s177_VK876xVK101	Run3_2	VK876xVK101	GTAT
s80_VK876xVK101	Run3_2	VK876xVK101	GTCGAG
s192_VK876xVK101	Run3_2	VK876xVK101	GTGAG
s66_VK876xVK101	Run3_2	VK876xVK101	GTGCAC
s132_VK876xVK101	Run3_2	VK876xVK101	GTTACT
s168_VK876xVK101	Run3_2	VK876xVK101	TACAAGT
s117_VK876xVK101	Run3_2	VK876xVK101	TACGCT
s8_VK876xVK101	Run3_2	VK876xVK101	TAGAACGT
s81_VK876xVK101	Run3_2	VK876xVK101	TAGCTT
s46_VK876xVK101	Run3_2	VK876xVK101	TAGGAGTC
s1_VK101	Run2	VK101	TAGGAGTC
s1_VK101	Run1	VK101	TAGGAGTC
s124_VK876xVK101	Run3_2	VK876xVK101	TAGGCGC
s112_VK876xVK101	Run3_2	VK876xVK101	TAGGT
s129_VK876xVK101	Run3_2	VK876xVK101	TAGTGCC
s21_VK876xVK101	Run3_2	VK876xVK101	TAGTGTCT
s4_VK876	Run1	VK876	TATACGTT
s35_VK876xVK101	Run3_2	VK876xVK101	TATACGTT
s4_VK876	Run2	VK876	TATACGTT
s167_VK876xVK101	Run3_2	VK876xVK101	TATAG
s151_VK876xVK101	Run3_2	VK876xVK101	TATCGC
s64_VK876xVK101	Run3_2	VK876xVK101	TATGTCT
s59_VK876xVK101	Run3_2	VK876xVK101	TCAGCC
s152_VK876xVK101	Run3_2	VK876xVK101	TCCGG
s50_VK876xVK101	Run3_2	VK876xVK101	TCGAGG
s79_VK876xVK101	Run3_2	VK876xVK101	TGAAGCT
s11_VK876xVK101	Run3_2	VK876xVK101	TGACAAT
s189_VK876xVK101	Run3_2	VK876xVK101	TGACCT
s12_VK876xVK101	Run3_2	VK876xVK101	TGAGTCCT
s196_VK876xVK101	Run3_2	VK876xVK101	TGATT
s127_VK876xVK101	Run3_2	VK876xVK101	TGCAAC
s190_VK876xVK101	Run3_2	VK876xVK101	TGCG
s39_VK876xVK101	Run3_2	VK876xVK101	TGGAGGCT
s141_VK876xVK101	Run3_2	VK876xVK101	TGGCG
s71_VK876xVK101	Run3_2	VK876xVK101	TGTACTT
s170_VK876xVK101	Run3_2	VK876xVK101	TGTGC
s163_VK876xVK101	Run3_2	VK876xVK101	TTAAC
s146_VK876xVK101	Run3_2	VK876xVK101	TTACTGT
s44_VK876xVK101	Run3_2	VK876xVK101	TTAGGCTC
s9_VK876	Run1	VK876	TTAGGCTC
s9_VK876	Run2	VK876	TTAGGCTC
s73_VK876xVK101	Run3_2	VK876xVK101	TTAGTTC
s131_VK876xVK101	Run3_2	VK876xVK101	TTCCT
s105_VK876xVK101	Run3_2	VK876xVK101	TTCGAGC
s2_VK876	Run1	VK876	TTCGATCT
s2_VK876	Run2	VK876	TTCGATCT
s34_VK876xVK101	Run3_2	VK876xVK101	TTCGATCT
s106_VK876xVK101	Run3_2	VK876xVK101	TTGACC
s153_VK876xVK101	Run3_2	VK876xVK101	TTGC
