# Supplementary material for: Genetic mapping of loci involved in oil tocopherol composition control in Russian sunflower (Helianthus annuus L.) lines
Source: G3 (Bethesda). 2022 Feb 12;12(4):jkac036. doi: 10.1093/g3journal/jkac036 (PMC8982403; doi:10.1093/g3journal/jkac036)
Supplement: jkac036_Supplementary_table_3 [file jkac036_supplementary_table_3.xls]

## Sheet: P3map.P8map.joint
Marker	Chromosome	Position (cM)	Population	Tph1	Tph2	α	β	γ	δ
S1_8949965	1	1.05539	VK195xVK303	3.20155	1.21694	2.21507	0.540599	1.06314	2.01123
S1_9266032	1	3.75493	VK195xVK303	6.115	1.43744	2.4473	1.45034	1.56731	1.85062
S1_9228105	1	3.75494	VK195xVK303	6.115	1.43744	2.4473	1.45034	1.56731	1.85062
S1_10415917	1	5.62073	VK195xVK303	5.77824	1.16412	3.01895	0.848244	1.25096	1.42928
S1_8742214	1	12.4223	VK195xVK303	7.96362	0.880813	3.48558	1.68728	0.61311	1.67791
S1_8049880	1	20.0877	VK195xVK303	11.0694	0.126996	3.34414	2.88106	0.380424	0.654836
S1_7625965	1	20.0878	VK195xVK303	11.069	0.126703	3.34358	2.88203	0.379894	0.654359
S1_49525824	1	32.2933	VK195xVK303	17.8604	0.0375662	4.48381	6.29858	0.578477	0.741378
S1_49670848	1	32.2934	VK195xVK303	17.8604	0.0375661	4.48381	6.29858	0.578477	0.741378
S1_49384363	1	32.2934	VK195xVK303	17.8604	0.0375567	4.4839	6.29852	0.578444	0.741361
S1_57300775	1	37.2276	VK195xVK303	16.7756	0.0993919	5.60416	4.96464	0.152985	0.66121
S1_57524367	1	39.0379	VK195xVK303	15.958	0.0129282	3.91075	4.80208	0.271581	0.422427
S1_57505681	1	39.0379	VK195xVK303	15.958	0.0129283	3.91075	4.80208	0.271581	0.422427
S1_57532019	1	39.0379	VK195xVK303	15.958	0.0129282	3.91075	4.80208	0.271581	0.422427
S1_59718236	1	45.7328	VK195xVK303	18.1722	0.0144327	3.99274	5.64786	0.410215	0.23482
S1_59941701	1	45.7328	VK195xVK303	18.1722	0.0144327	3.99274	5.64786	0.410215	0.23482
S1_59894848	1	45.7328	VK195xVK303	18.1722	0.0144327	3.99274	5.64786	0.410215	0.23482
S1_60321836	1	48.336	VK195xVK303	18.0099	0.00655298	4.42772	6.17362	0.321299	0.0840734
S1_60231078	1	48.336	VK195xVK303	18.0099	0.00655297	4.42773	6.17362	0.321299	0.0840734
S1_61829098	1	50.8865	VK195xVK303	18.2289	0.0912354	4.61481	6.03671	0.807765	0.427823
S1_62275206	1	51.2952	VK195xVK303	17.1572	0.0886614	4.65972	5.71899	0.706288	0.459664
S1_62112776	1	51.2952	VK195xVK303	17.1572	0.0886614	4.65972	5.71899	0.706288	0.459664
S1_62154487	1	51.2952	VK195xVK303	17.1572	0.0886614	4.65972	5.719	0.706289	0.459664
S1_64009237	1	62.1492	VK195xVK303	10.3045	0.772134	4.80734	2.99479	0.00392635	0.628677
S1_64296046	1	63.5366	VK195xVK303	11.4937	0.39882	4.09079	3.46007	0.137651	0.5513
S1_64314571	1	63.5366	VK195xVK303	11.4937	0.39882	4.09079	3.46007	0.137651	0.551299
S1_66883106	1	72.5836	VK195xVK303	13.9389	0.025141	2.92427	4.97512	1.14181	0.276318
S1_67907194	1	73.2229	VK195xVK303	13.3511	0.00558304	3.17619	4.47258	0.790527	0.216374
S1_68249977	1	75.5939	VK195xVK303	14.6115	0.0211529	4.18545	4.89774	0.612736	0.249026
S1_68333217	1	76.7496	VK195xVK303	14.6293	0.0197184	4.21466	4.91683	0.50941	0.237194
S1_68564675	1	77.7773	VK195xVK303	15.3238	0.0381141	4.5234	4.73617	0.38822	0.330209
S1_68954923	1	77.7773	VK195xVK303	15.3238	0.0381143	4.5234	4.73616	0.388219	0.33021
S1_68674384	1	77.7773	VK195xVK303	15.3238	0.0381142	4.5234	4.73616	0.388219	0.33021
S1_56824042	1	86.0465	VK195xVK303	19.4638	0.0476212	5.22105	6.07904	0.597772	0.465011
S1_56474204	1	86.0465	VK195xVK303	19.4638	0.04762	5.22087	6.07915	0.597855	0.465012
S1_55157943	1	86.5849	VK195xVK303	20.1977	0.10365	4.86433	6.55453	0.893096	0.527444
S1_55221598	1	86.5849	VK195xVK303	20.1977	0.10365	4.86433	6.55453	0.893096	0.527444
S1_55153369	1	86.9465	VK195xVK303	19.3526	0.0743252	5.2443	6.027	0.631384	0.514696
S1_54474863	1	87.5902	VK195xVK303	18.5754	0.0497106	4.88488	6.2174	0.688758	0.457969
S1_54419348	1	87.5902	VK195xVK303	18.5754	0.0497106	4.88488	6.2174	0.688758	0.457969
S1_55074343	1	87.5902	VK195xVK303	18.5754	0.0497106	4.88488	6.2174	0.688758	0.457969
S1_54598692	1	87.5902	VK195xVK303	18.5754	0.0497106	4.88488	6.2174	0.688758	0.457969
S1_55196434	1	88.7093	VK195xVK303	20.179	0.0971379	4.90734	6.50453	0.866905	0.52269
S1_55496596	1	88.7093	VK195xVK303	20.179	0.0971379	4.90734	6.50453	0.866905	0.52269
S1_1055391	1	93.3508	VK195xVK303	12.7744	0.0639874	3.60836	5.90361	0.794515	0.404321
S1_1460250	1	93.3508	VK195xVK303	12.7744	0.0639872	3.60836	5.90361	0.794515	0.404321
S1_4035551	1	96.2553	VK195xVK303	17.1412	0.00376773	3.89214	5.40846	0.75308	0.317459
S1_4152937	1	96.2554	VK195xVK303	17.1412	0.00376768	3.89214	5.40846	0.753079	0.317459
S1_4197328	1	96.2554	VK195xVK303	17.1412	0.00376769	3.89214	5.40846	0.753079	0.317459
S1_5374227	1	98.8766	VK195xVK303	15.547	0.0595304	4.26084	4.37348	0.588984	0.6325
S1_6273011	1	101.786	VK195xVK303	16.5842	0.171043	4.46118	4.4928	0.749681	0.511333
S1_6293936	1	101.786	VK195xVK303	16.5842	0.171043	4.46118	4.4928	0.749682	0.511333
S1_74259343	1	120.656	VK195xVK303	10.7484	0.0541431	2.70969	3.40894	0.21381	0.265559
S1_74081696	1	120.656	VK195xVK303	10.7484	0.0541432	2.70969	3.40894	0.21381	0.265559
S1_73473019	1	120.656	VK195xVK303	10.7485	0.0541389	2.70967	3.40896	0.213814	0.265561
S1_74885252	1	122.202	VK195xVK303	10.8414	0.0302453	2.63092	3.02878	0.145172	0.2656
S1_74754734	1	122.202	VK195xVK303	10.8414	0.0302453	2.63092	3.02878	0.145172	0.2656
S1_77551444	1	127.481	VK195xVK303	8.36111	0.0440818	1.76119	2.0584	0.125482	0.349711
S1_77549723	1	127.481	VK195xVK303	8.36111	0.0440818	1.76119	2.0584	0.125481	0.349711
S1_77999468	1	128.395	VK195xVK303	8.79308	0.0261875	1.4197	2.40193	0.277549	0.262219
S1_78047370	1	128.395	VK195xVK303	8.79308	0.0261871	1.4197	2.40193	0.277549	0.262218
S1_79487338	1	133.703	VK195xVK303	7.18812	0.0885302	1.66405	2.29426	0.177018	0.266667
S1_80125980	1	136.853	VK195xVK303	5.99402	0.309669	1.40572	2.75655	0.275437	0.0417202
S1_80144603	1	136.853	VK195xVK303	5.99402	0.309669	1.40572	2.75655	0.275437	0.0417201
S1_80836068	1	139.44	VK195xVK303	6.71295	0.200766	1.75516	2.30731	0.129407	0.0503476
S1_80968823	1	140.314	VK195xVK303	6.55732	0.114868	1.49745	2.36926	0.143243	0.0447216
S1_80968898	1	140.314	VK195xVK303	6.55732	0.114867	1.49745	2.36926	0.143243	0.0447218
S1_85055326	1	147.635	VK195xVK303	7.22863	0.0289566	1.60652	2.41577	0.258781	0.165711
S1_87954878	1	151.186	VK195xVK303	5.913	0.00183378	1.60516	1.62054	0.0825323	0.249383
S1_87979263	1	151.186	VK195xVK303	5.913	0.00183384	1.60516	1.62054	0.0825324	0.249384
S1_89352891	1	153.342	VK195xVK303	5.64395	0.0918688	1.39529	1.32593	0.0207618	0.350966
S1_90147102	1	154.989	VK195xVK303	5.39013	0.272319	1.35649	0.97996	0.0318155	0.501799
S1_90690836	1	163.327	VK195xVK303	4.40897	0.34224	1.49005	1.02219	0.0752658	0.598897
S1_90975372	1	164.825	VK195xVK303	4.73496	0.16381	1.62655	1.18476	0.00102493	0.506407
S1_91008204	1	164.858	VK195xVK303	4.76124	0.135729	1.6362	1.23909	0.00695866	0.504887
S1_91637783	1	174.215	VK195xVK303	6.15488	0.180585	1.70685	1.12566	0.00484659	0.560492
S1_91460543	1	174.216	VK195xVK303	6.15488	0.180585	1.70685	1.12566	0.00484659	0.560492
S1_92690897	1	174.873	VK195xVK303	5.76376	0.0930046	1.6479	1.0392	0.0228723	0.477443
S1_97204809	1	183.328	VK195xVK303	6.76562	0.595176	2.74945	0.949546	0.103583	1.10906
S1_97328831	1	183.328	VK195xVK303	6.76248	0.596899	2.75152	0.948104	0.104186	1.11119
S1_97829645	1	183.328	VK195xVK303	6.54348	0.643675	2.73463	0.869715	0.127598	1.16763
S1_98525900	1	183.328	VK195xVK303	6.54347	0.643677	2.73463	0.869711	0.127599	1.16763
S1_97049211	1	185.327	VK195xVK303	7.8953	0.351387	2.30319	1.39419	0.0157872	0.610859
S1_97049153	1	185.327	VK195xVK303	7.8953	0.351387	2.30319	1.39419	0.0157873	0.610859
S1_96679263	1	188.003	VK195xVK303	6.38974	0.471393	2.10213	1.04628	0.195101	0.81189
S1_96729585	1	188.003	VK195xVK303	6.38974	0.471385	2.10212	1.04627	0.195094	0.811889
S1_96262703	1	188.003	VK195xVK303	6.38974	0.47139	2.10212	1.04627	0.195097	0.811888
S1_96758486	1	188.378	VK195xVK303	6.70407	0.391046	1.96871	1.17235	0.124227	0.603561
S1_104101501	1	194.095	VK195xVK303	6.95602	0.168517	1.6758	1.47659	0.112666	0.34598
S1_103774223	1	194.095	VK195xVK303	6.95602	0.168517	1.6758	1.47659	0.112666	0.34598
S1_103795871	1	194.095	VK195xVK303	6.95602	0.168517	1.6758	1.47659	0.112666	0.34598
S1_104613621	1	196.488	VK195xVK303	6.31704	0.258753	1.67486	1.38232	0.101395	0.424339
S1_104564007	1	196.488	VK195xVK303	6.31704	0.258753	1.67486	1.38232	0.101395	0.424339
S1_104973273	1	197.939	VK195xVK303	5.41679	0.20027	1.69721	1.13253	0.0509996	0.444064
S1_104971953	1	197.939	VK195xVK303	5.41679	0.20027	1.69721	1.13253	0.0509996	0.444064
S1_105076183	1	198.496	VK195xVK303	5.58303	0.244909	1.6884	1.11824	0.100985	0.468792
S1_105219863	1	199.677	VK195xVK303	5.93303	0.236949	1.55218	1.14931	0.119313	0.450496
S1_105249543	1	201.806	VK195xVK303	5.75974	0.115718	1.613	1.15636	0.249846	0.329549
S1_105281914	1	201.806	VK195xVK303	5.75835	0.117024	1.61796	1.15693	0.252701	0.329941
S1_105806333	1	204.939	VK195xVK303	5.76774	0.00353708	0.965898	0.937922	0.0964837	0.240331
S1_107044722	1	206.161	VK195xVK303	6.1264	0.00285824	0.959255	1.04278	0.104196	0.194259
S1_106864405	1	206.161	VK195xVK303	6.1264	0.00285823	0.959256	1.04278	0.104196	0.194259
S1_107108313	1	206.161	VK195xVK303	6.12641	0.00285822	0.959256	1.04278	0.104196	0.194259
S1_106763570	1	207.532	VK195xVK303	6.43355	0.0539296	1.08198	1.16002	0.242354	0.19011
S1_106738326	1	207.532	VK195xVK303	6.43355	0.0539298	1.08198	1.16002	0.242355	0.19011
S1_106543079	1	208.026	VK195xVK303	6.43379	0.0767457	1.23774	1.11667	0.255018	0.21093
S1_106558934	1	208.849	VK195xVK303	6.4354	0.0708636	1.2164	1.10788	0.200492	0.227621
S1_112663799	1	215.756	VK195xVK303	6.27059	0.214357	1.42939	1.21031	0.0221714	0.216117
S1_112691591	1	215.756	VK195xVK303	6.27059	0.214357	1.42939	1.21031	0.0221714	0.216117
S1_113431666	1	217.049	VK195xVK303	6.5548	0.159024	1.19801	1.44991	0.0519393	0.193374
S1_113338245	1	217.049	VK195xVK303	6.5548	0.159025	1.19802	1.44991	0.0519396	0.193376
S1_111561745	1	218.441	VK195xVK303	5.27435	0.355702	1.30799	0.732151	0.0933357	0.319028
S1_111647381	1	218.441	VK195xVK303	5.27435	0.355702	1.30799	0.732151	0.0933357	0.319028
S1_109931898	1	223.213	VK195xVK303	3.87476	0.0645282	0.671022	0.563744	0.0499506	0.348857
S1_109892110	1	223.213	VK195xVK303	3.87476	0.0645282	0.671022	0.563744	0.0499507	0.348858
S1_109744035	1	224.095	VK195xVK303	4.44604	0.0919187	0.565738	0.677027	0.111522	0.228042
S1_113813761	1	229.921	VK195xVK303	5.60651	0.254931	1.1657	1.12246	0.251509	0.326386
S1_113944212	1	230.991	VK195xVK303	5.68824	0.661193	1.27668	1.36869	0.582302	0.63881
S1_114221290	1	231.415	VK195xVK303	5.41476	0.587793	1.13551	1.4283	0.585639	0.548802
S1_115124906	1	235.048	VK195xVK303	3.86081	1.52765	0.943036	1.24782	1.54837	1.13035
S1_115693503	1	235.599	VK195xVK303	3.84349	1.1518	0.897584	1.14138	0.822962	0.78272
S1_115920979	1	237.225	VK195xVK303	4.79743	0.502486	0.690937	1.09374	0.228381	0.336639
S1_116056152	1	238.719	VK195xVK303	4.85153	0.100433	0.723373	0.772882	0.0402411	0.237696
S1_118982010	1	242.966	VK195xVK303	5.05715	0.269416	1.41618	0.87895	0.200422	0.454027
S1_119512637	1	243.528	VK195xVK303	4.88542	0.411475	1.33074	0.711411	0.432666	0.619028
S1_120208240	1	244.341	VK195xVK303	4.82281	0.496279	1.46242	0.638751	0.370551	0.894844
S1_121166033	1	247.446	VK195xVK303	3.87789	0.18634	0.995696	0.611427	0.113496	0.588897
S1_120950316	1	247.942	VK195xVK303	3.62384	0.13379	1.00362	0.579338	0.0682031	0.573418
S1_120744192	1	249.316	VK195xVK303	3.76687	0.173688	0.964057	0.577425	0.0746159	0.593389
S1_119660176	1	252.109	VK195xVK303	4.95125	0.293725	1.0831	0.697034	0.268625	0.542378
S1_119335146	1	252.798	VK195xVK303	4.75664	0.412177	1.23833	0.631918	0.452057	0.59979
S1_119332344	1	252.798	VK195xVK303	4.75665	0.412177	1.23833	0.631919	0.452057	0.59979
S1_118632493	1	255.345	VK195xVK303	5.08323	0.523267	1.37802	0.741391	0.199559	0.736015
S1_118080028	1	256.02	VK195xVK303	4.89152	0.393537	1.08086	0.692579	0.133664	0.614773
S1_118152540	1	256.02	VK195xVK303	4.89152	0.393537	1.08086	0.692579	0.133664	0.614773
S1_109563781	1	258.5	VK195xVK303	4.73389	0.150888	0.880379	0.835841	0.0385725	0.381552
S1_109585122	1	258.5	VK195xVK303	4.7339	0.150888	0.880379	0.835841	0.0385724	0.381552
S1_108998724	1	259.38	VK195xVK303	5.65643	0.0374567	0.72732	1.05417	0.0745947	0.166392
S1_95317952	1	262.267	VK195xVK303	6.1103	0.534019	1.2294	1.35242	0.214519	0.340323
S1_95190698	1	263.072	VK195xVK303	6.30046	0.772855	1.89417	1.1767	0.223067	0.784782
S1_94869604	1	263.072	VK195xVK303	6.30345	0.797069	1.95477	1.175	0.22896	0.816952
S1_94913053	1	263.072	VK195xVK303	6.30345	0.79707	1.95477	1.175	0.22896	0.816954
S1_94459343	1	264.094	VK195xVK303	6.29384	0.360555	1.72194	1.00665	0.0442157	0.677665
S1_94160759	1	264.566	VK195xVK303	5.98009	0.255737	1.64269	1.02287	0.0493279	0.569539
S1_93574276	1	265.312	VK195xVK303	5.98009	0.255557	1.65718	1.01732	0.120111	0.56929
S1_93864154	1	265.312	VK195xVK303	5.98009	0.255557	1.65718	1.01732	0.120111	0.56929
S1_94015722	1	265.312	VK195xVK303	5.98009	0.255557	1.65718	1.01732	0.120111	0.56929
S1_102981723	1	267.919	VK195xVK303	6.30087	0.171755	1.81101	1.18802	0.0409755	0.271561
S1_102970568	1	267.919	VK195xVK303	6.30087	0.171755	1.81101	1.18802	0.0409755	0.271561
S1_102579720	1	268.777	VK195xVK303	5.63199	0.299832	1.86511	0.870318	0.0963281	0.353783
S1_102735870	1	268.777	VK195xVK303	5.63199	0.299832	1.86511	0.870318	0.0963281	0.353783
S1_102706903	1	268.777	VK195xVK303	5.63199	0.299832	1.86511	0.870318	0.0963282	0.353783
S1_102271403	1	269.072	VK195xVK303	5.08143	0.377828	2.20244	0.751293	0.122054	0.54132
S1_121379958	1	275.512	VK195xVK303	4.49447	0.621783	1.63521	0.311483	0.598346	0.949001
S1_121382011	1	275.512	VK195xVK303	4.49447	0.621783	1.63521	0.311483	0.598346	0.949001
S1_121898675	1	277.786	VK195xVK303	5.15714	0.401429	1.15492	0.474507	0.209447	0.582116
S1_121836428	1	277.786	VK195xVK303	5.15714	0.401429	1.15492	0.474507	0.209446	0.582116
S1_121810599	1	277.786	VK195xVK303	5.15714	0.401429	1.15492	0.474506	0.209446	0.582116
S1_123762220	1	283.703	VK195xVK303	4.24703	0.215793	0.889122	0.2885	0.113756	0.583979
S1_125472065	1	288.793	VK195xVK303	4.3756	0.878418	1.23023	0.581492	0.512106	0.955411
S1_125465445	1	288.793	VK195xVK303	4.3756	0.878418	1.23023	0.581492	0.512106	0.955411
S1_125655086	1	290.85	VK195xVK303	4.06211	1.46646	1.59493	0.875031	0.68931	1.53017
S1_127155086	1	298.565	VK195xVK303	2.99798	0.966322	2.02798	0.253905	0.709616	1.00194
S1_127437149	1	299.496	VK195xVK303	3.36073	1.09516	1.99904	0.400334	0.746526	1.09179
S1_128238078	1	302.976	VK195xVK303	3.14117	0.101085	0.943299	0.535105	0.0523141	0.157959
S1_129385371	1	305.126	VK195xVK303	3.74472	0.384464	1.25352	0.295925	0.242737	0.372848
S1_129542190	1	305.126	VK195xVK303	3.74472	0.384463	1.25352	0.295924	0.242738	0.372848
S1_132000648	1	316.559	VK195xVK303	2.96074	0.449089	1.64427	0.154756	0.392023	0.394056
S1_132197606	1	316.559	VK195xVK303	2.96075	0.449089	1.64427	0.154755	0.392023	0.394056
S1_132353962	1	316.559	VK195xVK303	2.96075	0.44909	1.64427	0.154755	0.392023	0.394056
S1_132648400	1	317.922	VK195xVK303	3.0948	0.406336	1.78948	0.238972	0.351581	0.320584
S1_133684713	1	323.705	VK195xVK303	3.53189	0.479776	1.96975	0.154752	0.270655	0.277769
S1_133678634	1	323.705	VK195xVK303	3.53189	0.479777	1.96975	0.154752	0.270655	0.277769
S1_133665000	1	323.705	VK195xVK303	3.5319	0.479777	1.96975	0.154753	0.270655	0.277769
S1_134987372	1	329.623	VK195xVK303	2.3496	0.390818	1.22024	0.102059	0.47311	0.973757
S1_140348223	1	347.46	VK195xVK303	0.437243	1.09218	1.08891	0.317985	0.958009	1.35202
S1_140089606	1	347.46	VK195xVK303	0.437243	1.09218	1.08891	0.317985	0.958009	1.35202
S1_140450360	1	347.504	VK195xVK303	0.40631	0.987365	0.93688	0.295474	0.815416	1.24718
S1_141784500	1	361.23	VK195xVK303	0.300975	1.11733	1.37957	0.15384	1.20588	1.3149
S1_141785379	1	361.23	VK195xVK303	0.300975	1.11733	1.37957	0.15384	1.20587	1.3149
S1_142099257	1	361.575	VK195xVK303	0.236707	1.02861	1.2034	0.155491	1.10901	1.20188
S1_142878852	1	366.006	VK195xVK303	0.344837	0.875381	1.0688	0.124847	0.749413	0.928744
S1_144644668	1	374.59	VK195xVK303	0.0159256	1.21708	0.885677	0.92245	0.984776	0.495877
S1_145060616	1	375.689	VK195xVK303	0.00836714	1.13971	0.583933	0.770675	0.884686	0.408434
S1_146042864	1	376.274	VK195xVK303	0.0134491	0.775669	0.348731	0.701576	0.606334	0.427905
S1_147931278	1	380.823	VK195xVK303	0.0980484	0.516446	0.277134	0.717118	0.531165	0.17505
S1_147234410	1	380.823	VK195xVK303	0.0980485	0.516446	0.277134	0.717119	0.531165	0.17505
S1_148538335	1	381.274	VK195xVK303	0.0854725	0.631521	0.391016	0.901341	0.684495	0.171392
S1_148699641	1	381.594	VK195xVK303	0.114413	0.626441	0.366267	1.24084	0.671842	0.202061
S2_119769842	2	0	VK195xVK303	1.7913	0.767131	0.903979	1.43023	0.566307	0.719372
S2_119621876	2	1e-05	VK195xVK303	1.7913	0.76713	0.903979	1.43023	0.566307	0.719372
S2_119859552	2	2e-05	VK195xVK303	1.7913	0.767131	0.903979	1.43023	0.566307	0.719372
S2_121516266	2	12.8185	VK195xVK303	1.05286	1.98861	0.899697	2.08093	1.54844	1.38357
S2_122225699	2	13.7546	VK195xVK303	0.774484	1.81633	1.16764	1.66661	1.70431	1.15054
S2_122456106	2	15.6263	VK195xVK303	0.783644	1.62825	1.30979	2.09364	1.45984	1.036
S2_122445092	2	15.6263	VK195xVK303	0.783644	1.62825	1.30979	2.09364	1.45984	1.036
S2_88175335	2	29.4896	VK195xVK303	0.138682	0.446695	0.578438	0.584239	0.369935	0.425036
S2_88695798	2	29.6696	VK195xVK303	0.141414	0.541897	0.63739	0.661409	0.486446	0.486402
S2_89865887	2	32.5559	VK195xVK303	0.0106782	0.753679	0.406679	0.781711	0.813685	0.326921
S2_89830361	2	32.5559	VK195xVK303	0.0106782	0.753679	0.406679	0.781711	0.813685	0.326921
S2_102234977	2	47.7884	VK195xVK303	0.0845969	0.546259	0.34618	0.3609	0.637903	0.165428
S2_102266246	2	47.7885	VK195xVK303	0.0845969	0.546259	0.34618	0.3609	0.637903	0.165428
S2_22180927	2	62.6334	VK195xVK303	0.760027	0.633764	1.4991	0.669437	0.334625	0.543169
S2_21894460	2	62.6334	VK195xVK303	0.760027	0.633764	1.4991	0.669438	0.334626	0.543169
S2_21230790	2	65.5969	VK195xVK303	0.90535	0.848386	1.46633	1.08484	0.653968	0.629517
S2_20939920	2	65.5969	VK195xVK303	0.905351	0.848385	1.46633	1.08484	0.653969	0.629516
S2_20633968	2	67.6267	VK195xVK303	0.734965	1.14021	0.936206	1.29905	1.12077	0.68484
S2_67333728	2	78.5681	VK195xVK303	0.359722	1.34448	0.764261	0.943761	1.19008	1.0268
S2_67130056	2	78.5681	VK195xVK303	0.359722	1.34448	0.764262	0.943761	1.19008	1.0268
S2_63619379	2	82.647	VK195xVK303	0.275516	0.64954	0.770968	0.172698	0.661182	0.572902
S2_63378716	2	83.0463	VK195xVK303	0.349765	0.645499	0.79059	0.173515	0.65545	0.547257
S2_62975517	2	83.826	VK195xVK303	0.203727	0.672814	0.800192	0.144626	0.681279	0.556298
S2_62381596	2	83.826	VK195xVK303	0.201735	0.663949	0.79675	0.139995	0.672457	0.548502
S2_62466731	2	83.8261	VK195xVK303	0.201735	0.663949	0.796749	0.139995	0.672457	0.548502
S2_72026579	2	87.49	VK195xVK303	0.457708	0.561345	0.809157	0.370932	0.627734	0.51181
S2_49519372	2	88.5648	VK195xVK303	0.263545	0.624433	1.1078	0.120655	0.494076	0.44388
S2_49526847	2	88.5648	VK195xVK303	0.263546	0.624433	1.10781	0.120655	0.494075	0.443879
S2_49797356	2	88.5649	VK195xVK303	0.263547	0.624433	1.10781	0.120656	0.494075	0.443879
S2_50043866	2	88.5649	VK195xVK303	0.263547	0.624433	1.10781	0.120656	0.494075	0.443879
S2_49523368	2	88.5649	VK195xVK303	0.263542	0.62443	1.1078	0.120651	0.494074	0.443878
S2_49457828	2	88.5649	VK195xVK303	0.263542	0.62443	1.1078	0.120651	0.494073	0.443878
S2_45974599	2	91.5365	VK195xVK303	0.0475955	0.665825	1.1096	0.0225789	0.513937	0.43778
S2_45857666	2	91.5365	VK195xVK303	0.0475956	0.665825	1.1096	0.0225789	0.513937	0.43778
S2_45609976	2	92.0429	VK195xVK303	0.0099329	0.702942	1.05829	0.000284423	0.531219	0.439805
S2_43732504	2	94.3655	VK195xVK303	0.0500723	0.655614	0.872525	0.0106112	0.552796	0.471139
S2_43930643	2	94.3655	VK195xVK303	0.0500724	0.655614	0.872525	0.0106112	0.552795	0.471139
S2_40866865	2	96.8768	VK195xVK303	0.0173674	1.04249	0.855313	0.231686	0.968613	0.784393
S2_41736360	2	96.8768	VK195xVK303	0.0173775	1.04251	0.855289	0.231714	0.968639	0.78441
S2_42446794	2	96.8768	VK195xVK303	0.0178134	1.04266	0.855719	0.233007	0.969178	0.785301
S2_128244422	2	103.616	VK195xVK303	0.234149	0.963335	0.862037	0.726165	0.792008	0.95613
S2_128761030	2	103.616	VK195xVK303	0.232235	0.973262	0.863588	0.729815	0.794954	0.968106
S2_129282842	2	103.616	VK195xVK303	0.179441	1.06657	0.907118	0.735146	0.851981	1.09285
S2_129180611	2	103.616	VK195xVK303	0.179439	1.06658	0.90712	0.735146	0.851984	1.09286
S2_127321796	2	104.052	VK195xVK303	0.460868	0.623046	0.836527	0.7785	0.686284	0.57164
S2_127327575	2	104.052	VK195xVK303	0.460868	0.623046	0.836527	0.778501	0.686285	0.57164
S2_127322639	2	104.052	VK195xVK303	0.460868	0.623046	0.836528	0.778501	0.686285	0.57164
S2_127331616	2	104.052	VK195xVK303	0.460867	0.623046	0.836528	0.778501	0.686285	0.57164
S2_73134144	2	105.099	VK195xVK303	0.509818	0.679349	0.7417	0.896791	0.824826	0.640747
S2_73591386	2	105.099	VK195xVK303	0.509817	0.679349	0.741699	0.896791	0.824826	0.640747
S2_80941188	2	105.588	VK195xVK303	0.562486	0.667749	0.728427	0.853676	0.915424	0.625662
S2_80836174	2	105.588	VK195xVK303	0.562486	0.667749	0.728428	0.853676	0.915424	0.625662
S2_82613835	2	105.588	VK195xVK303	0.562486	0.667749	0.728428	0.853676	0.915424	0.625662
S2_82472061	2	105.588	VK195xVK303	0.562486	0.667749	0.728428	0.853676	0.915424	0.625662
S2_81461301	2	105.804	VK195xVK303	0.361367	0.770336	0.647942	1.04356	1.02772	0.816491
S2_81132330	2	105.804	VK195xVK303	0.361367	0.770336	0.647942	1.04356	1.02772	0.816491
S2_82027126	2	105.804	VK195xVK303	0.361367	0.770336	0.647942	1.04356	1.02772	0.816491
S2_73634179	2	106.396	VK195xVK303	0.474664	0.691217	0.723148	0.891729	0.848261	0.651649
S2_73465759	2	106.396	VK195xVK303	0.474661	0.691216	0.723148	0.891726	0.84826	0.651649
S2_78356602	2	107.074	VK195xVK303	0.474612	0.691226	0.713646	0.866828	0.848263	0.651656
S2_76575005	2	107.074	VK195xVK303	0.47461	0.691227	0.713654	0.866824	0.848264	0.651656
S2_76801705	2	107.074	VK195xVK303	0.474607	0.691226	0.713654	0.866821	0.848263	0.651655
S2_77033857	2	107.074	VK195xVK303	0.47461	0.691229	0.71365	0.866826	0.848267	0.651658
S2_85249090	2	107.483	VK195xVK303	0.221285	0.704956	0.704667	0.908714	0.802016	0.772945
S2_86373366	2	107.483	VK195xVK303	0.221283	0.704952	0.704669	0.908711	0.802012	0.772943
S2_86132667	2	107.483	VK195xVK303	0.221283	0.704952	0.704669	0.908711	0.802012	0.772943
S2_76276000	2	107.893	VK195xVK303	0.323629	0.659848	0.709221	0.698285	0.773786	0.617374
S2_75883918	2	107.893	VK195xVK303	0.337854	0.656147	0.728712	0.731929	0.764222	0.612754
S2_75965124	2	107.893	VK195xVK303	0.337855	0.656147	0.728713	0.73193	0.764222	0.612754
S2_77562283	2	108.582	VK195xVK303	0.292164	0.66774	0.661317	0.597271	0.792325	0.625656
S2_78450798	2	109.23	VK195xVK303	0.529055	0.590565	0.5135	0.921632	0.707679	0.567296
S2_79416246	2	109.979	VK195xVK303	0.307253	0.535094	0.303008	0.894305	0.571473	0.572284
S2_79628040	2	109.979	VK195xVK303	0.307251	0.535095	0.303007	0.894304	0.571473	0.572286
S2_79619505	2	109.979	VK195xVK303	0.307251	0.535095	0.303007	0.894304	0.571473	0.572286
S2_78681485	2	110.718	VK195xVK303	0.528828	0.590633	0.513507	0.921638	0.707704	0.567412
S2_78602898	2	110.718	VK195xVK303	0.52883	0.590634	0.513509	0.921637	0.707706	0.567414
S2_84514249	2	111.876	VK195xVK303	0.817878	0.691102	0.76382	0.939887	0.848051	0.651553
S2_83606826	2	112.261	VK195xVK303	1.00112	0.704749	0.542879	1.14777	0.871552	0.695034
S2_84351530	2	112.261	VK195xVK303	1.00112	0.704752	0.542877	1.14777	0.871557	0.695038
S2_83663152	2	112.261	VK195xVK303	1.00112	0.704756	0.542874	1.14777	0.871561	0.695042
S2_83806003	2	112.261	VK195xVK303	1.00112	0.704756	0.542874	1.14777	0.871561	0.695042
S2_83173720	2	113.031	VK195xVK303	0.883283	0.590373	0.758231	1.32879	0.707483	0.567127
S2_83140532	2	113.031	VK195xVK303	0.883279	0.590372	0.758232	1.32879	0.707482	0.567126
S2_82716283	2	113.031	VK195xVK303	0.883279	0.590372	0.758232	1.32879	0.707482	0.567126
S2_83429031	2	113.031	VK195xVK303	0.883279	0.590372	0.758232	1.32879	0.707482	0.567126
S2_83076374	2	113.031	VK195xVK303	0.883279	0.590372	0.758232	1.32879	0.707482	0.567126
S2_83322323	2	113.031	VK195xVK303	0.883278	0.590372	0.758232	1.32879	0.707482	0.567126
S2_134949924	2	115.265	VK195xVK303	0.472308	0.815536	0.963075	1.54125	0.699616	0.822407
S2_135103392	2	115.265	VK195xVK303	0.472312	0.81553	0.963074	1.54125	0.699625	0.822402
S2_134337266	2	115.265	VK195xVK303	0.472315	0.815524	0.963073	1.54125	0.699633	0.822397
S2_134460791	2	115.265	VK195xVK303	0.472315	0.815524	0.963073	1.54125	0.699633	0.822397
S2_135066291	2	115.265	VK195xVK303	0.472309	0.815533	0.963074	1.54125	0.699621	0.822405
S2_135451775	2	116.891	VK195xVK303	0.486428	0.757813	0.850396	2.1084	0.568398	0.869611
S2_136231997	2	119.833	VK195xVK303	0.0656884	0.632774	0.641993	0.635343	0.477651	0.634217
S2_136245744	2	119.833	VK195xVK303	0.0656885	0.632774	0.641994	0.635342	0.477651	0.634217
S2_136404955	2	120.086	VK195xVK303	0.0435438	0.642246	0.537606	0.492959	0.484117	0.65813
S2_135170258	2	123.563	VK195xVK303	0.389111	0.776485	0.643909	1.6352	0.6417	0.842775
S2_84596814	2	125.634	VK195xVK303	0.711619	0.72046	0.744496	1.10443	0.914576	0.681717
S2_82598326	2	125.634	VK195xVK303	0.71162	0.720459	0.744495	1.10443	0.914576	0.681716
S2_80222950	2	126.82	VK195xVK303	1.04669	0.531979	0.377116	1.03743	0.80212	0.56338
S2_80461753	2	126.82	VK195xVK303	1.0467	0.53198	0.377117	1.03743	0.802121	0.563381
S2_108992119	2	128.064	VK195xVK303	0.941008	0.600536	0.580498	1.13672	0.758311	0.618151
S2_108643802	2	128.064	VK195xVK303	0.941008	0.600536	0.580498	1.13672	0.758311	0.618151
S2_109294606	2	129.18	VK195xVK303	1.24532	0.403705	0.636395	1.19709	0.459386	0.436233
S2_109271134	2	129.18	VK195xVK303	1.24532	0.403705	0.636395	1.19709	0.459386	0.436233
S2_110619559	2	131.55	VK195xVK303	0.713681	0.263337	0.394851	0.70736	0.243275	0.242107
S2_110384752	2	131.55	VK195xVK303	0.713693	0.263338	0.394854	0.707371	0.243276	0.242108
S2_112578983	2	133.996	VK195xVK303	0.123494	0.407731	0.376826	0.29815	0.253573	0.363484
S2_111673486	2	133.996	VK195xVK303	0.123494	0.407731	0.376826	0.29815	0.253574	0.363484
S2_107970934	2	139.732	VK195xVK303	0.512802	0.688794	0.682675	0.849158	0.861994	0.718689
S2_106919300	2	139.947	VK195xVK303	0.60219	0.651234	0.69589	0.711907	0.785749	0.678224
S2_104801591	2	141.124	VK195xVK303	0.29444	0.604404	0.830949	0.43957	0.612813	0.443573
S2_105530463	2	141.124	VK195xVK303	0.294444	0.604398	0.830945	0.439571	0.612807	0.443576
S2_106682505	2	141.124	VK195xVK303	0.371795	0.493807	0.748088	0.463972	0.497064	0.484709
S2_105919864	2	141.124	VK195xVK303	0.371799	0.493802	0.748084	0.463974	0.497058	0.484711
S2_106086767	2	141.124	VK195xVK303	0.371799	0.493802	0.748084	0.463974	0.497058	0.484711
S2_106808988	2	141.124	VK195xVK303	0.371799	0.493802	0.748084	0.463974	0.497058	0.484711
S2_106735536	2	141.124	VK195xVK303	0.371799	0.493802	0.748084	0.463974	0.497058	0.484711
S2_75410002	2	143.594	VK195xVK303	0.196851	0.545675	0.824756	0.422601	0.541125	0.511229
S2_75177768	2	143.594	VK195xVK303	0.19685	0.545675	0.824756	0.4226	0.541125	0.511229
S2_75164391	2	143.594	VK195xVK303	0.19685	0.545675	0.824756	0.422599	0.541125	0.511229
S2_75726231	2	144.061	VK195xVK303	0.266702	0.574629	0.846779	0.73083	0.581932	0.550054
S2_75611164	2	144.061	VK195xVK303	0.266702	0.574629	0.846779	0.730829	0.581931	0.550054
S2_76042391	2	144.989	VK195xVK303	0.259745	0.623392	0.724179	0.600224	0.728261	0.5882
S2_74883119	2	145.996	VK195xVK303	0.376749	0.666955	0.72674	0.565747	0.774532	0.618352
S2_74839057	2	145.996	VK195xVK303	0.37675	0.666955	0.726741	0.565749	0.774532	0.618352
S2_74425979	2	145.996	VK195xVK303	0.376752	0.666956	0.726741	0.565751	0.774533	0.618352
S2_74730479	2	145.996	VK195xVK303	0.376752	0.666956	0.726741	0.565751	0.774533	0.618352
S2_74746849	2	145.996	VK195xVK303	0.376752	0.666956	0.726741	0.56575	0.774533	0.618352
S2_113121313	2	152.224	VK195xVK303	0.497515	0.847529	0.523674	0.934032	0.677152	0.80939
S2_113191387	2	152.224	VK195xVK303	0.497515	0.84753	0.523674	0.934032	0.677152	0.80939
S2_113590225	2	153.327	VK195xVK303	0.813601	0.572323	0.536935	0.960747	0.4575	0.482777
S2_113449043	2	153.327	VK195xVK303	0.813602	0.572323	0.536935	0.960747	0.4575	0.482777
S2_113807193	2	155.841	VK195xVK303	0.88016	0.661071	0.708217	1.1298	0.547792	0.583718
S2_114232031	2	159.414	VK195xVK303	1.79748	0.991752	0.731074	1.86374	0.9951	0.89283
S2_114275288	2	159.94	VK195xVK303	1.5243	1.06113	0.571153	1.4662	1.02521	0.89464
S2_114491949	2	160.495	VK195xVK303	1.18903	1.33848	0.654811	1.71193	1.2194	1.31657
S2_114676678	2	161.86	VK195xVK303	1.58324	1.14861	0.805332	1.91449	1.1077	0.990582
S2_140995503	2	175.159	VK195xVK303	1.1296	0.556477	1.05911	0.695209	0.415689	0.473
S2_141388910	2	175.159	VK195xVK303	1.1296	0.556477	1.05911	0.695209	0.415689	0.473
S2_139918467	2	175.537	VK195xVK303	0.817883	0.57115	0.953855	0.472679	0.391127	0.471731
S2_139759159	2	175.537	VK195xVK303	0.817884	0.571152	0.953855	0.472681	0.391129	0.471733
S2_140215758	2	175.537	VK195xVK303	0.817893	0.571153	0.953858	0.472688	0.391131	0.471734
S2_142173069	2	176.097	VK195xVK303	0.811055	0.640415	0.923537	0.749621	0.528646	0.553057
S2_146333180	2	179.819	VK195xVK303	0.654335	0.968253	1.20931	0.829756	1.06573	0.527269
S2_145305228	2	179.819	VK195xVK303	0.657619	0.968245	1.21336	0.836175	1.06307	0.527042
S2_145400557	2	179.819	VK195xVK303	0.657619	0.968245	1.21336	0.836175	1.06307	0.527042
S2_144897710	2	179.819	VK195xVK303	0.657615	0.968245	1.21336	0.836169	1.06307	0.527042
S2_145789356	2	179.819	VK195xVK303	0.581218	0.969679	1.13613	0.704216	1.10985	0.530022
S2_145523638	2	179.819	VK195xVK303	0.581213	0.969679	1.13612	0.704209	1.10985	0.530022
S2_151998839	2	188.995	VK195xVK303	0.504402	0.677017	0.661787	0.920968	0.497452	0.519289
S2_151993946	2	188.995	VK195xVK303	0.504402	0.677017	0.661787	0.920968	0.497452	0.519289
S2_152375269	2	189.45	VK195xVK303	0.599649	0.874352	0.813498	0.903202	0.662843	0.65916
S2_155970365	2	203.501	VK195xVK303	1.3659	0.747288	2.46862	0.797291	0.372519	0.390865
S2_156746645	2	204.098	VK195xVK303	1.61749	0.860565	2.56631	0.821999	0.480313	0.433997
S2_156324030	2	204.098	VK195xVK303	1.61749	0.860566	2.56631	0.821999	0.480314	0.433997
S2_156442496	2	204.099	VK195xVK303	1.61749	0.860566	2.56631	0.821999	0.480314	0.433997
S2_157939413	2	207.719	VK195xVK303	1.01562	0.898605	1.74499	0.673891	0.520891	0.265483
S2_157722340	2	207.719	VK195xVK303	1.01561	0.898606	1.74499	0.673892	0.520892	0.265483
S2_157688459	2	207.719	VK195xVK303	1.01561	0.898607	1.74499	0.673892	0.520892	0.265484
S2_159057755	2	210.933	VK195xVK303	0.691112	0.80074	1.76827	0.461242	0.468278	0.185815
S2_158345574	2	210.933	VK195xVK303	0.691112	0.800741	1.76827	0.461242	0.468278	0.185815
S2_159885749	2	211.309	VK195xVK303	0.466295	0.81825	1.68344	0.287635	0.480636	0.206607
S2_160957899	2	214.695	VK195xVK303	0.335594	0.770697	1.72789	0.240925	0.509825	0.204054
S2_161061687	2	214.695	VK195xVK303	0.335594	0.770696	1.72789	0.240925	0.509825	0.204054
S2_161062226	2	214.695	VK195xVK303	0.335594	0.770696	1.72789	0.240925	0.509825	0.204054
S2_162631830	2	221.187	VK195xVK303	0.166428	0.962793	1.61796	0.0952281	0.61409	0.476694
S2_163678491	2	221.984	VK195xVK303	0.13515	1.25948	1.91383	0.0464257	0.867016	0.440735
S2_164238985	2	224.878	VK195xVK303	0.136057	0.928712	1.57485	0.203912	0.614648	0.283858
S2_164242604	2	224.878	VK195xVK303	0.136057	0.928711	1.57485	0.203912	0.614648	0.283858
S2_166005511	2	227.379	VK195xVK303	0.434619	0.871336	1.85955	0.38394	0.409945	0.251303
S2_170157253	2	245.204	VK195xVK303	0.283121	1.14102	0.984651	0.0488466	0.316696	0.294859
S2_169913167	2	245.204	VK195xVK303	0.283121	1.14102	0.98465	0.0488466	0.316696	0.294859
S2_169892063	2	245.204	VK195xVK303	0.283121	1.14102	0.98465	0.0488467	0.316696	0.294858
S2_169364964	2	250.335	VK195xVK303	0.577647	0.997003	1.11368	0.170838	0.192277	0.222872
S2_169004655	2	252.451	VK195xVK303	0.869699	0.669769	1.31875	0.216707	0.123066	0.175043
S2_168434466	2	252.451	VK195xVK303	0.869699	0.669768	1.31874	0.216707	0.123065	0.175043
S2_168383210	2	252.451	VK195xVK303	0.869699	0.669768	1.31874	0.216707	0.123065	0.175043
S2_168949094	2	252.451	VK195xVK303	0.869699	0.669768	1.31874	0.216707	0.123065	0.175043
S2_168475405	2	252.451	VK195xVK303	0.869699	0.669768	1.31875	0.216707	0.123066	0.175043
S2_167730577	2	256.128	VK195xVK303	0.891333	1.1267	1.36476	0.954867	0.664314	0.423667
S2_167561757	2	258.15	VK195xVK303	0.952874	0.964069	1.23397	0.786427	0.758007	0.368229
S2_167552611	2	258.15	VK195xVK303	0.952875	0.964069	1.23397	0.786426	0.758007	0.368229
S2_167405701	2	259.516	VK195xVK303	1.16589	0.767213	1.32901	0.478481	0.42059	0.392752
S2_167180163	2	261.138	VK195xVK303	1.35786	0.767059	1.52122	0.331082	0.360318	0.344221
S2_166761549	2	262.547	VK195xVK303	0.933866	0.842829	1.64992	0.20569	0.464166	0.349254
S2_166331556	2	264.791	VK195xVK303	0.585715	0.775056	1.39427	0.342598	0.339439	0.258184
S2_166467144	2	264.791	VK195xVK303	0.585715	0.775056	1.39427	0.342598	0.339439	0.258184
S3_3853032	3	0	VK195xVK303	0.425557	0.31447	0.325049	0.295894	0.529165	0.0971046
S3_2743020	3	1e-05	VK195xVK303	0.425557	0.31447	0.325049	0.295894	0.529165	0.0971045
S3_4122848	3	0.70437	VK195xVK303	0.481491	0.141095	0.247467	0.269703	0.330517	0.0433478
S3_4680402	3	5.44482	VK195xVK303	0.119826	0.161255	0.280269	0.0324417	0.361581	0.00541697
S3_4757758	3	5.44483	VK195xVK303	0.119826	0.161255	0.280268	0.0324417	0.361581	0.00541695
S3_5238055	3	14.9517	VK195xVK303	0.336703	0.115909	0.131818	0.0871982	1.04471	0.0114199
S3_5584179	3	16.484	VK195xVK303	0.213011	0.236778	0.321248	0.147995	1.33407	0.0434927
S3_5569210	3	16.484	VK195xVK303	0.213011	0.236778	0.321248	0.147995	1.33407	0.0434927
S3_7179982	3	25.41	VK195xVK303	0.246109	0.182125	0.16376	0.490784	0.408296	0.675747
S3_7198542	3	25.41	VK195xVK303	0.246109	0.182125	0.16376	0.490783	0.408296	0.675747
S3_7862767	3	27.38	VK195xVK303	0.647949	0.239544	0.051141	0.213386	0.428973	0.698362
S3_7901328	3	27.38	VK195xVK303	0.64795	0.239544	0.051141	0.213386	0.428972	0.698363
S3_8023877	3	31.6992	VK195xVK303	0.317133	0.31771	0.0684641	0.346276	0.33666	0.848728
S3_8109609	3	33.2656	VK195xVK303	0.0882007	0.213853	0.0472001	0.286102	0.168419	0.602124
S3_8524003	3	34.3121	VK195xVK303	0.0746043	0.187875	0.0321759	0.393162	0.122562	0.562
S3_8497149	3	34.3121	VK195xVK303	0.0746043	0.187875	0.0321759	0.393162	0.122562	0.562
S3_8269417	3	34.3121	VK195xVK303	0.0746005	0.187859	0.0321781	0.393133	0.122558	0.561979
S3_8555730	3	43.9895	VK195xVK303	0.0273443	0.386783	0.0998372	0.260833	0.149349	0.834412
S3_8730695	3	46.0484	VK195xVK303	0.128649	0.230879	0.0160456	0.386052	0.052738	1.07305
S3_9491562	3	58.7082	VK195xVK303	0.409145	0.304976	0.352505	0.221534	0.0449453	0.0766602
S3_10176537	3	59.8671	VK195xVK303	0.407257	0.140603	0.259613	0.236258	0.0087253	0.0156234
S3_11466595	3	61.7875	VK195xVK303	0.302866	0.222277	0.210739	0.40533	0.0262252	0.00986479
S3_15095976	3	72.7503	VK195xVK303	0.181898	0.424077	0.443047	0.600193	0.0888397	0.151665
S3_16341147	3	73.4602	VK195xVK303	0.341732	0.25307	0.470588	0.394392	0.0777044	0.0208554
S3_16109638	3	73.4602	VK195xVK303	0.341732	0.25307	0.470588	0.394392	0.0777045	0.0208554
S3_17788794	3	84.0888	VK195xVK303	0.453093	0.0160276	0.278933	0.444994	0.0385664	0.112626
S3_18126399	3	84.0888	VK195xVK303	0.453093	0.0160276	0.278933	0.444994	0.0385665	0.112626
S3_80678845	3	104.521	VK195xVK303	0.0263734	1.40312	0.867884	0.577895	0.677093	0.960774
S3_80312452	3	104.521	VK195xVK303	0.0263734	1.40312	0.867884	0.577895	0.677093	0.960774
S3_80183706	3	104.521	VK195xVK303	0.026533	1.40427	0.869956	0.577385	0.677911	0.961506
S3_87576755	3	122.499	VK195xVK303	0.0226446	0.660944	0.562334	0.0948459	0.588909	0.405171
S3_87708548	3	122.499	VK195xVK303	0.0226445	0.660944	0.562334	0.0948458	0.588908	0.405172
S3_88633585	3	126.973	VK195xVK303	0.0135893	0.844022	0.465284	0.262444	0.378508	0.300153
S3_89293376	3	127.306	VK195xVK303	0.0882785	0.859226	0.252966	0.525067	0.394284	0.310946
S3_34135449	3	135.582	VK195xVK303	0.0628523	0.255628	0.0893071	0.180725	0.0522395	0.319099
S3_34056892	3	135.582	VK195xVK303	0.0628522	0.255628	0.0893064	0.180726	0.052239	0.319099
S3_31237241	3	136.356	VK195xVK303	0.0297535	0.13707	0.0504905	0.0893157	0.010736	0.211107
S3_29960626	3	138.853	VK195xVK303	0.042182	0.373884	0.200795	0.163367	0.132466	0.491615
S3_29500180	3	142.952	VK195xVK303	0.299246	0.564294	0.10582	0.48261	0.127088	0.720938
S3_29453652	3	142.952	VK195xVK303	0.299246	0.564295	0.10582	0.482611	0.127088	0.720939
S3_41571116	3	151.584	VK195xVK303	0.161375	0.604053	0.397848	0.43423	0.515712	0.50086
S3_41419532	3	151.676	VK195xVK303	0.216745	0.695636	0.52364	0.362812	0.522094	0.613337
S3_41306967	3	151.676	VK195xVK303	0.216746	0.695636	0.523641	0.362812	0.522094	0.613337
S3_41477101	3	151.676	VK195xVK303	0.216746	0.695636	0.523641	0.362812	0.522095	0.613337
S3_41177400	3	152.539	VK195xVK303	0.161336	0.467209	0.365002	0.378498	0.40448	0.364124
S3_41898041	3	152.971	VK195xVK303	0.0673482	0.354903	0.333155	0.172072	0.217581	0.269715
S3_42207228	3	152.971	VK195xVK303	0.0673485	0.354903	0.333155	0.172072	0.21758	0.269715
S3_42246328	3	152.971	VK195xVK303	0.0673487	0.354903	0.333155	0.172073	0.21758	0.269715
S3_38684798	3	154.458	VK195xVK303	0.106674	0.399133	0.284005	0.223228	0.335677	0.310971
S3_39219209	3	154.891	VK195xVK303	0.169538	0.31698	0.194058	0.386656	0.268137	0.250531
S3_40630482	3	155.453	VK195xVK303	0.10646	0.387179	0.134187	0.322894	0.337077	0.308767
S3_40009968	3	155.453	VK195xVK303	0.106459	0.38718	0.134188	0.322894	0.337079	0.308768
S3_40277918	3	155.453	VK195xVK303	0.106459	0.38718	0.134188	0.322894	0.337079	0.308769
S3_40170136	3	155.453	VK195xVK303	0.106459	0.38718	0.134188	0.322894	0.337079	0.308769
S3_39696797	3	155.778	VK195xVK303	0.117648	0.380634	0.143696	0.376643	0.353534	0.305115
S3_39296698	3	156.566	VK195xVK303	0.169372	0.316876	0.176575	0.405642	0.25646	0.260796
S3_38585080	3	157.29	VK195xVK303	0.106175	0.398873	0.245954	0.250906	0.310588	0.330944
S3_38946749	3	157.29	VK195xVK303	0.106175	0.398873	0.245954	0.250907	0.310588	0.330944
S3_98453493	3	161.907	VK195xVK303	0.0107737	0.738934	0.600033	0.177857	0.375287	0.3104
S3_98355875	3	161.907	VK195xVK303	0.0107736	0.738934	0.600034	0.177856	0.375287	0.3104
S3_97307290	3	163.152	VK195xVK303	0.0244363	0.769347	0.855459	0.101991	0.29648	0.325295
S3_97103554	3	164.924	VK195xVK303	0.0130396	0.682173	0.642671	0.128468	0.375616	0.251623
S3_96930490	3	167.375	VK195xVK303	0.017939	0.709651	0.634403	0.107165	0.339734	0.251531
S3_96651011	3	167.375	VK195xVK303	0.017939	0.709651	0.634403	0.107165	0.339734	0.251531
S3_98890949	3	173.905	VK195xVK303	0.0241072	0.621988	0.365115	0.216725	0.295482	0.35571
S3_99468167	3	173.905	VK195xVK303	0.0241072	0.621987	0.365115	0.216725	0.295482	0.355709
S3_100164140	3	173.905	VK195xVK303	0.0241072	0.621986	0.365114	0.216725	0.295481	0.355709
S3_107112189	3	178.379	VK195xVK303	0.0414778	0.268001	0.227773	0.17951	0.0488564	0.133655
S3_106825589	3	178.379	VK195xVK303	0.0414778	0.268001	0.227773	0.17951	0.0488563	0.133655
S3_106791548	3	178.776	VK195xVK303	0.0475913	0.223313	0.166037	0.194902	0.0307422	0.122912
S3_106813055	3	178.776	VK195xVK303	0.0475914	0.223313	0.166037	0.194902	0.0307422	0.122912
S3_106344258	3	179.187	VK195xVK303	0.0489734	0.21756	0.0792306	0.157071	0.0250493	0.127391
S3_106496135	3	179.187	VK195xVK303	0.0489734	0.21756	0.0792306	0.157071	0.0250493	0.127391
S3_101465610	3	183.732	VK195xVK303	0.136138	0.544968	0.343627	0.407698	0.254592	0.344696
S3_101026491	3	183.732	VK195xVK303	0.136138	0.544968	0.343627	0.407699	0.254592	0.344696
S3_101359804	3	183.732	VK195xVK303	0.136138	0.544968	0.343627	0.407699	0.254592	0.344697
S3_101342870	3	183.732	VK195xVK303	0.136138	0.544968	0.343627	0.407699	0.254593	0.344697
S3_102008767	3	184.741	VK195xVK303	0.15636	0.505367	0.71778	0.402452	0.250249	0.221684
S3_101690320	3	184.741	VK195xVK303	0.156361	0.505372	0.71779	0.402454	0.25026	0.221687
S3_103519954	3	186.245	VK195xVK303	0.105355	0.416816	0.621179	0.260493	0.197056	0.271757
S3_103692735	3	186.837	VK195xVK303	0.0998092	0.336853	0.543695	0.236351	0.133408	0.220148
S3_104170069	3	188.03	VK195xVK303	0.0900003	0.323121	0.292472	0.176163	0.12636	0.205304
S3_104150111	3	188.03	VK195xVK303	0.0900003	0.323121	0.292472	0.176163	0.12636	0.205304
S3_104073865	3	188.03	VK195xVK303	0.0900004	0.323121	0.292472	0.176163	0.126359	0.205304
S3_104439090	3	190.505	VK195xVK303	0.153909	0.466572	0.464022	0.31416	0.240812	0.151637
S3_104432801	3	190.505	VK195xVK303	0.153909	0.466572	0.464022	0.31416	0.240812	0.151637
S3_104457956	3	190.505	VK195xVK303	0.15391	0.466571	0.464019	0.31416	0.24081	0.151636
S3_104650419	3	190.77	VK195xVK303	0.169563	0.378421	0.320055	0.336534	0.16881	0.127132
S3_28992862	3	197.866	VK195xVK303	0.204145	0.733154	0.232634	0.591994	0.387371	0.892481
S3_28842332	3	198.112	VK195xVK303	0.339162	0.806317	0.252865	0.796251	0.678567	0.968369
S3_28601856	3	201.009	VK195xVK303	0.148573	1.23448	0.824491	0.621876	0.939084	1.47572
S3_28559876	3	201.009	VK195xVK303	0.148573	1.23448	0.824493	0.621874	0.939086	1.47572
S3_28129931	3	202.859	VK195xVK303	0.107617	0.973655	0.885308	0.335421	0.919917	0.840526
S3_27945717	3	207.005	VK195xVK303	0.197383	0.493694	0.297878	0.341071	0.348534	0.323299
S3_27505775	3	207.507	VK195xVK303	0.234396	0.622568	0.23524	0.66724	0.443991	0.444101
S3_27348034	3	207.955	VK195xVK303	0.266228	0.66675	0.248712	0.767815	0.345264	0.514586
S3_26441878	3	212.128	VK195xVK303	0.159422	0.560101	0.391514	0.512741	0.228116	0.614104
S3_20647035	3	218.589	VK195xVK303	0.14067	0.0411544	0.0135586	0.223462	0.106022	0.0681304
S3_20871785	3	218.589	VK195xVK303	0.14067	0.0411544	0.0135586	0.223462	0.106022	0.0681305
S3_22173545	3	219.105	VK195xVK303	0.0967323	0.0128109	0.0214437	0.133149	0.125747	0.028575
S3_24531692	3	224.003	VK195xVK303	0.264972	0.0663268	0.00713941	0.406536	0.309466	0.111486
S3_23950529	3	224.003	VK195xVK303	0.264971	0.0663267	0.00713929	0.406536	0.309466	0.111486
S3_25117610	3	226.094	VK195xVK303	0.102342	0.00227009	0.0271162	0.170389	0.13574	0.013421
S3_25622158	3	226.74	VK195xVK303	0.138803	0.0379354	0.024486	0.216703	0.076202	0.0680053
S3_111820943	3	237.163	VK195xVK303	0.272813	0.418435	0.150625	0.404591	0.0735015	0.636111
S3_112194673	3	237.163	VK195xVK303	0.272813	0.418435	0.150625	0.404591	0.0735016	0.636111
S3_112351271	3	237.163	VK195xVK303	0.272813	0.418435	0.150625	0.404591	0.0735016	0.636111
S3_112145418	3	237.163	VK195xVK303	0.272813	0.418436	0.150625	0.404592	0.0735017	0.636111
S3_111632189	3	239.484	VK195xVK303	0.314445	0.0463741	0.468092	0.097368	0.277159	0.0109529
S3_111378135	3	243.112	VK195xVK303	0.136139	0.294158	0.0546679	0.467501	0.109762	0.207424
S3_111103124	3	244.297	VK195xVK303	0.0296536	0.343247	0.123302	0.296416	0.148369	0.207075
S3_111093224	3	244.297	VK195xVK303	0.0296536	0.343247	0.123302	0.296416	0.148369	0.207075
S3_100900327	3	252.726	VK195xVK303	0.0984199	0.208996	0.378937	0.000692078	0.0860065	0.115986
S3_100838109	3	252.726	VK195xVK303	0.09842	0.208996	0.378937	0.000692085	0.0860063	0.115986
S3_100708138	3	252.726	VK195xVK303	0.0984201	0.208995	0.378936	0.000692092	0.0860058	0.115985
S3_100641364	3	255.24	VK195xVK303	0.0318307	0.16064	0.202077	0.00414789	0.0448616	0.0927986
S3_100631372	3	255.24	VK195xVK303	0.0318307	0.16064	0.202077	0.00414788	0.0448616	0.0927985
S3_134525883	3	273.674	VK195xVK303	0.133613	0.187989	0.197899	0.084944	0.264585	0.274801
S3_136968641	3	280.954	VK195xVK303	0.110574	0.16258	0.236756	0.0583337	0.361467	0.221248
S3_137269383	3	280.954	VK195xVK303	0.110574	0.16258	0.236756	0.0583337	0.361467	0.221248
S3_139135237	3	285.363	VK195xVK303	0.0444155	0.304356	0.488258	0.0322886	0.341591	0.371481
S3_138753834	3	285.363	VK195xVK303	0.0435685	0.302149	0.485808	0.0316795	0.339123	0.369571
S3_137793699	3	286.762	VK195xVK303	0.073173	0.154976	0.277838	0.0255002	0.192803	0.236947
S3_138400261	3	286.762	VK195xVK303	0.073173	0.154976	0.277838	0.0255003	0.192803	0.236947
S3_137713747	3	287.301	VK195xVK303	0.0186051	0.120373	0.0828897	0.131002	0.123138	0.227581
S3_137646046	3	287.301	VK195xVK303	0.0186136	0.120364	0.0828907	0.130986	0.123131	0.227573
S3_139506851	3	293.247	VK195xVK303	0.428109	0.412783	0.547729	0.234128	0.470356	0.390558
S3_139460194	3	293.247	VK195xVK303	0.428109	0.412784	0.547729	0.234128	0.470356	0.390558
S3_139661778	3	294.078	VK195xVK303	0.237399	0.277821	0.286232	0.31033	0.484103	0.278662
S3_140455229	3	299.148	VK195xVK303	0.379688	0.471724	0.555938	0.225538	0.651826	0.406542
S3_140408546	3	299.149	VK195xVK303	0.379687	0.471725	0.555938	0.225539	0.651826	0.406542
S3_140348273	3	299.149	VK195xVK303	0.379687	0.471725	0.555938	0.225539	0.651827	0.406542
S3_142283833	3	307.513	VK195xVK303	0.105211	0.243196	0.190889	0.15112	0.321094	0.230663
S3_143212496	3	310.768	VK195xVK303	0.0392404	0.12786	0.167001	0.104284	0.241399	0.105331
S3_143694618	3	311.489	VK195xVK303	0.0417979	0.198509	0.18667	0.15589	0.308888	0.209387
S3_143753215	3	312.751	VK195xVK303	0.0905439	0.264501	0.130313	0.20305	0.281038	0.297218
S3_144203486	3	312.751	VK195xVK303	0.0905437	0.264501	0.130313	0.20305	0.281038	0.297217
S3_147497687	3	315.868	VK195xVK303	0.042383	0.0627718	0.0348138	0.0369983	0.0928608	0.0502882
S3_153376030	3	324.855	VK195xVK303	0.0101561	0.336469	0.379887	0.15261	0.347229	0.368489
S3_153378940	3	324.855	VK195xVK303	0.010156	0.336469	0.379887	0.15261	0.347229	0.368489
S3_153523492	3	325.738	VK195xVK303	0.0268395	0.248654	0.267904	0.172944	0.203417	0.33571
S3_153602641	3	325.738	VK195xVK303	0.0268392	0.248654	0.267904	0.172943	0.203416	0.335711
S3_154056181	3	326.775	VK195xVK303	0.0109769	0.266898	0.254039	0.11882	0.147908	0.426051
S3_153773550	3	326.775	VK195xVK303	0.0109764	0.266894	0.254035	0.118819	0.147905	0.42605
S3_158948008	3	335.018	VK195xVK303	0.694281	0.0264986	0.20368	0.60536	0.0452196	0.0404031
S3_158861771	3	335.018	VK195xVK303	0.694281	0.0264986	0.20368	0.60536	0.0452195	0.0404031
S3_158865392	3	335.018	VK195xVK303	0.694281	0.0264986	0.20368	0.60536	0.0452195	0.0404031
S3_157329704	3	339.278	VK195xVK303	0.456812	0.337137	0.482714	0.752185	0.254439	0.142564
S3_157018616	3	343.872	VK195xVK303	0.0190402	0.95496	1.23869	0.252126	1.26647	0.531408
S3_156698766	3	345.454	VK195xVK303	0.00186417	0.381741	0.506185	0.182251	0.575687	0.151311
S3_156827485	3	345.454	VK195xVK303	0.00186418	0.381741	0.506185	0.182251	0.575688	0.151311
S3_156607070	3	347.749	VK195xVK303	0.125055	0.273164	0.290778	0.319497	0.509911	0.12998
S3_156587123	3	349.165	VK195xVK303	0.190453	0.200023	0.274932	0.338716	0.497529	0.17878
S3_156187209	3	352.594	VK195xVK303	0.0809392	0.264954	0.209529	0.182953	0.309529	0.134039
S3_156280736	3	352.594	VK195xVK303	0.0809392	0.264954	0.209529	0.182953	0.309529	0.134039
S3_149168353	3	361.23	VK195xVK303	0.0910342	0.134012	0.053518	0.113964	0.105459	0.0975488
S3_148876686	3	362.981	VK195xVK303	0.0385987	0.0433063	0.016239	0.0487136	0.0405686	0.0688773
S3_148768231	3	363.489	VK195xVK303	0.0222041	0.0768258	0.0333599	0.0506264	0.0452759	0.0324974
S3_148673495	3	363.489	VK195xVK303	0.0222041	0.0768258	0.0333599	0.0506265	0.0452759	0.0324974
S3_150929766	3	374.723	VK195xVK303	0.359818	0.0965186	0.00188478	0.21705	0.289772	0.244603
S3_151202063	3	374.723	VK195xVK303	0.359819	0.0965186	0.00188478	0.217051	0.289772	0.244603
S3_151164790	3	374.723	VK195xVK303	0.359819	0.0965186	0.00188478	0.217051	0.289772	0.244603
S3_150990846	3	374.723	VK195xVK303	0.359819	0.0965186	0.00188478	0.217051	0.289772	0.244603
S4_16501543	4	0	VK195xVK303	0.701674	0.0197435	0.173164	0.0675986	0.225257	0.0271039
S4_16429113	4	2.10883	VK195xVK303	0.691805	0.0293337	0.0218601	0.0380887	0.352822	0.053724
S4_16419990	4	2.10884	VK195xVK303	0.691804	0.0293338	0.0218602	0.0380886	0.352822	0.053724
S4_16280350	4	3.12592	VK195xVK303	0.608764	0.0487628	0.10202	0.0573426	0.45678	0.0212278
S4_15787991	4	4.4082	VK195xVK303	0.590515	0.0315186	0.101959	0.220905	0.342023	0.0725093
S4_16150995	4	4.40821	VK195xVK303	0.590516	0.0315188	0.101959	0.220906	0.342023	0.0725096
S4_15528376	4	4.91486	VK195xVK303	0.587186	0.0621812	0.0636317	0.251724	0.381544	0.109847
S4_11412285	4	7.3529	VK195xVK303	0.398086	0.221656	0.0481097	0.477141	0.414542	0.313633
S4_11904940	4	7.35291	VK195xVK303	0.398086	0.221656	0.0481097	0.477141	0.414542	0.313633
S4_9370135	4	10.8513	VK195xVK303	0.574933	0.0912173	0.0164264	0.271279	0.191029	0.142173
S4_9683433	4	10.8513	VK195xVK303	0.574933	0.0912173	0.0164264	0.271279	0.191029	0.142173
S4_9711579	4	10.8513	VK195xVK303	0.574934	0.0912173	0.0164262	0.271279	0.191029	0.142173
S4_10988071	4	11.6863	VK195xVK303	0.551091	0.0190449	0.0711376	0.184485	0.236457	0.092716
S4_19913786	4	26.9969	VK195xVK303	0.848551	0.381537	0.0168787	0.924747	0.445998	0.557175
S4_20331999	4	26.9969	VK195xVK303	0.848596	0.381539	0.016906	0.924665	0.445972	0.557285
S4_20357958	4	26.9969	VK195xVK303	0.848596	0.381538	0.0169059	0.924665	0.445972	0.557285
S4_21261886	4	30.5905	VK195xVK303	1.29764	0.0998017	0.0811752	0.981894	0.750932	0.151592
S4_21261949	4	30.5906	VK195xVK303	1.29764	0.099801	0.0811759	0.981892	0.75093	0.151592
S4_21578135	4	31.1211	VK195xVK303	1.18021	0.0459197	0.229279	0.73648	0.513249	0.0717851
S4_23061143	4	31.1211	VK195xVK303	1.18021	0.0459198	0.229281	0.736478	0.513248	0.0717853
S4_23813059	4	31.6433	VK195xVK303	1.06971	0.0473415	0.214901	0.513945	0.415694	0.112265
S4_26266115	4	34.1291	VK195xVK303	1.27044	0.046766	0.087694	0.618364	0.490902	0.136182
S4_30076730	4	40.4612	VK195xVK303	1.28458	0.0748381	0.14434	0.836268	0.246325	0.0869274
S4_31162204	4	41.2489	VK195xVK303	1.27232	0.168777	0.0655656	1.02269	0.385122	0.250567
S4_31169891	4	41.2489	VK195xVK303	1.27232	0.168777	0.0655655	1.02269	0.385123	0.250567
S4_31681298	4	43.1717	VK195xVK303	0.970902	0.412525	0.134689	1.22861	0.825088	0.507403
S4_31689874	4	43.1717	VK195xVK303	0.970902	0.412525	0.134688	1.22861	0.825088	0.507403
S4_34629212	4	45.9603	VK195xVK303	0.586432	0.852492	0.0989096	1.39588	0.999783	1.10657
S4_38248904	4	51.931	VK195xVK303	0.431437	0.39575	0.256167	0.263456	0.416933	0.478883
S4_44459993	4	51.9367	VK195xVK303	0.479079	0.40898	0.270756	0.239499	0.438015	0.443432
S4_54834777	4	65.1519	VK195xVK303	0.811196	0.0734384	0.721317	0.860865	0.352059	0.345111
S4_54759585	4	65.152	VK195xVK303	0.811196	0.0734384	0.721317	0.860865	0.352059	0.345111
S4_51610602	4	68.2419	VK195xVK303	0.930534	0.211018	0.118237	0.92337	0.553863	0.38295
S4_53522289	4	68.7226	VK195xVK303	1.10955	0.109928	0.346354	0.683293	0.513813	0.341259
S4_52721692	4	69.9773	VK195xVK303	0.931182	0.105001	0.165424	0.641229	0.49419	0.273525
S4_52512952	4	70.6254	VK195xVK303	0.770295	0.162289	0.140902	0.885764	0.520533	0.302331
S4_52660816	4	70.6254	VK195xVK303	0.770295	0.162289	0.140903	0.885764	0.520533	0.302331
S4_48291515	4	76.8411	VK195xVK303	0.522905	0.24039	0.0789837	0.45858	0.84046	0.239807
S4_49167881	4	77.2049	VK195xVK303	0.435519	0.155912	0.026259	0.412847	0.604103	0.178595
S4_49027067	4	77.2049	VK195xVK303	0.435519	0.155912	0.026259	0.412847	0.604103	0.178595
S4_48858719	4	77.2049	VK195xVK303	0.435519	0.155912	0.0262591	0.412847	0.604103	0.178595
S4_49033011	4	77.2049	VK195xVK303	0.435518	0.155912	0.0262592	0.412847	0.604103	0.178595
S4_50399160	4	80.8849	VK195xVK303	0.476126	0.604851	0.117384	0.948004	0.97387	0.84123
S4_50766472	4	80.8849	VK195xVK303	0.476126	0.604852	0.117384	0.948005	0.97387	0.84123
S4_139692002	4	87.4129	VK195xVK303	0.74668	0.316782	0.0819195	1.20872	0.184087	0.582826
S4_139338587	4	87.4129	VK195xVK303	0.74668	0.316782	0.0819194	1.20872	0.184087	0.582826
S4_139147215	4	87.4129	VK195xVK303	0.746679	0.316782	0.0819194	1.20872	0.184087	0.582826
S4_140204890	4	87.8075	VK195xVK303	0.741932	0.320868	0.0962043	1.27096	0.226253	0.55941
S4_140087511	4	87.8075	VK195xVK303	0.741932	0.320869	0.0962042	1.27096	0.226253	0.55941
S4_139869359	4	87.8075	VK195xVK303	0.741932	0.320869	0.0962042	1.27096	0.226253	0.55941
S4_140368140	4	88.5623	VK195xVK303	0.706373	0.308628	0.194778	1.40969	0.216186	0.616498
S4_141381863	4	88.5624	VK195xVK303	0.706372	0.308628	0.194778	1.40969	0.216186	0.616498
S4_141506768	4	88.5624	VK195xVK303	0.706372	0.308628	0.194778	1.40969	0.216186	0.616498
S4_141136973	4	88.5624	VK195xVK303	0.706372	0.308628	0.194778	1.40969	0.216186	0.616498
S4_147529399	4	91.3173	VK195xVK303	0.639728	0.291312	0.425772	1.41003	0.33328	0.867564
S4_147870828	4	91.3173	VK195xVK303	0.639727	0.291312	0.425772	1.41003	0.333281	0.867564
S4_147057947	4	91.8632	VK195xVK303	0.896134	0.21069	0.642103	1.14971	0.289759	0.772828
S4_147213520	4	91.8632	VK195xVK303	0.896134	0.21069	0.642103	1.14971	0.289759	0.772828
S4_147050045	4	91.8632	VK195xVK303	0.896135	0.210689	0.642104	1.14971	0.289759	0.772827
S4_146888373	4	93.1152	VK195xVK303	0.865026	0.125642	0.397418	0.83576	0.200646	0.48093
S4_146708795	4	93.5075	VK195xVK303	0.961569	0.0887827	0.575159	1.0258	0.212156	0.423795
S4_146474661	4	93.5075	VK195xVK303	0.962272	0.0867122	0.568932	1.03101	0.207791	0.412753
S4_144798224	4	96.2847	VK195xVK303	0.932049	0.0746669	0.415548	1.18838	0.124865	0.196631
S4_144455693	4	96.7258	VK195xVK303	0.637168	0.148647	0.314933	1.30485	0.164134	0.444744
S4_144321594	4	96.7258	VK195xVK303	0.637167	0.148647	0.314934	1.30485	0.164135	0.444747
S4_144221292	4	96.7258	VK195xVK303	0.637166	0.148646	0.314936	1.30485	0.164137	0.444749
S4_144008692	4	97.5447	VK195xVK303	0.636732	0.145211	0.257495	1.31015	0.176234	0.432487
S4_143730760	4	97.5447	VK195xVK303	0.636732	0.145211	0.257495	1.31015	0.176234	0.432487
S4_143605679	4	97.5447	VK195xVK303	0.636733	0.145212	0.257494	1.31015	0.176234	0.432488
S4_143046046	4	99.0294	VK195xVK303	0.779368	0.287052	0.08708	1.32242	0.3553	0.621383
S4_142374621	4	100.812	VK195xVK303	0.884495	0.818579	0.0283255	2.29892	0.630866	0.806108
S4_142884829	4	100.812	VK195xVK303	0.884495	0.818578	0.0283256	2.29892	0.630865	0.806108
S4_142629133	4	100.812	VK195xVK303	0.884494	0.818579	0.0283255	2.29892	0.630864	0.806108
S4_142251195	4	101.166	VK195xVK303	0.701928	0.668055	0.0206273	1.701	0.509658	1.01401
S4_141604817	4	101.166	VK195xVK303	0.701926	0.668046	0.0206279	1.70099	0.509652	1.01401
S4_153383776	4	106.958	VK195xVK303	1.16968	0.104293	0.472456	1.55256	0.0947784	0.447567
S4_153314005	4	106.958	VK195xVK303	1.16968	0.104293	0.472456	1.55256	0.0947783	0.447566
S4_153570065	4	108.166	VK195xVK303	0.715493	0.299173	0.20281	1.68922	0.144455	0.736025
S4_153458382	4	108.166	VK195xVK303	0.715493	0.299173	0.20281	1.68922	0.144455	0.736024
S4_153712789	4	109.362	VK195xVK303	0.718159	0.348518	0.176406	1.51207	0.322068	0.897546
S4_153687997	4	109.362	VK195xVK303	0.71816	0.348518	0.176406	1.51207	0.322068	0.897546
S4_156179931	4	111.268	VK195xVK303	0.996505	0.205491	0.151674	0.762331	0.292802	0.665954
S4_157218751	4	112.364	VK195xVK303	0.626036	0.138872	0.180076	0.649197	0.252666	0.600178
S4_158511145	4	113.714	VK195xVK303	0.498436	0.119611	0.273407	0.482489	0.397868	0.746636
S4_159255445	4	114.045	VK195xVK303	0.326705	0.107588	0.248825	0.330432	0.419645	0.708122
S4_159635273	4	114.336	VK195xVK303	0.498409	0.119623	0.248623	0.447759	0.397961	0.746665
S4_159613518	4	114.336	VK195xVK303	0.498409	0.119623	0.248623	0.447759	0.397961	0.746665
S4_152550815	4	119.003	VK195xVK303	0.585792	0.283076	0.235962	1.43429	0.504215	1.00333
S4_152536026	4	119.003	VK195xVK303	0.585791	0.283076	0.235961	1.43429	0.504216	1.00333
S4_152533962	4	119.003	VK195xVK303	0.585792	0.283076	0.235961	1.43429	0.504216	1.00333
S4_152324484	4	119.95	VK195xVK303	0.529234	0.388742	0.206092	1.57562	0.468395	0.98998
S4_147988248	4	121.07	VK195xVK303	0.627035	0.369506	0.281329	1.78395	0.422375	0.928431
S4_55433444	4	129.004	VK195xVK303	0.516294	0.302188	0.246124	1.92838	0.327063	0.574479
S4_55937181	4	129.004	VK195xVK303	0.516294	0.302189	0.246124	1.92838	0.327063	0.574479
S4_57715484	4	138.187	VK195xVK303	0.144983	0.531376	0.0379601	1.66936	0.168596	0.540041
S4_58655685	4	138.599	VK195xVK303	0.214421	0.646657	0.00401761	1.86259	0.295128	0.85749
S4_201929424	4	161.01	VK195xVK303	0.0289342	0.220356	0.00773221	0.236777	0.104207	0.228145
S4_202151289	4	161.01	VK195xVK303	0.0289342	0.220356	0.00773219	0.236777	0.104207	0.228145
S4_201963689	4	161.01	VK195xVK303	0.0289343	0.220356	0.00773214	0.236776	0.104207	0.228145
S4_201792211	4	162.521	VK195xVK303	0.00873875	0.326076	0.0566042	0.168068	0.105547	0.326445
S4_201208545	4	166.184	VK195xVK303	0.0572778	0.696576	0.250681	0.244444	0.439715	0.77057
S4_201077379	4	167.404	VK195xVK303	0.0375859	0.289219	0.145059	0.0538388	0.224103	0.611231
S4_201062958	4	168.453	VK195xVK303	0.0551596	0.357297	0.131823	0.103815	0.245991	0.538691
S4_200982687	4	169.497	VK195xVK303	0.0473668	0.435964	0.158547	0.136308	0.27864	0.491318
S4_200994812	4	169.497	VK195xVK303	0.0473668	0.435964	0.158547	0.136308	0.27864	0.491318
S4_200275174	4	173.555	VK195xVK303	0.141897	0.80738	0.299209	0.363151	0.542089	0.884839
S4_199872716	4	173.555	VK195xVK303	0.141897	0.80738	0.299209	0.363151	0.54209	0.884839
S4_199602456	4	174.029	VK195xVK303	0.206247	0.701864	0.17432	0.383717	0.425962	0.767935
S4_199451175	4	174.444	VK195xVK303	0.216169	0.766311	0.237983	0.358136	0.475973	0.783934
S4_198916079	4	177.706	VK195xVK303	0.511128	0.29973	0.066741	0.329398	0.53178	0.731008
S4_198626519	4	177.706	VK195xVK303	0.511128	0.299729	0.0667409	0.329398	0.53178	0.731008
S4_198107608	4	181.405	VK195xVK303	0.734424	0.283381	0.0898366	0.303983	0.496938	0.575216
S4_195909864	4	186.059	VK195xVK303	1.14374	0.373169	0.155492	0.4793	0.457031	0.405423
S4_195260769	4	188.019	VK195xVK303	0.821805	0.284869	0.18948	0.458819	0.174069	0.384443
S4_195258110	4	188.019	VK195xVK303	0.821806	0.284869	0.189481	0.458819	0.174069	0.384444
S4_194942987	4	192.552	VK195xVK303	0.36416	0.412897	0.490531	0.335158	0.567144	0.865102
S4_194948047	4	192.552	VK195xVK303	0.364159	0.412897	0.490531	0.335158	0.567144	0.865102
S4_177663118	4	203.121	VK195xVK303	0.853449	0.106173	0.386484	1.02581	0.132111	0.304438
S4_177338629	4	203.716	VK195xVK303	0.75819	0.0218101	0.414341	0.621378	0.114754	0.246022
S4_176838726	4	205.806	VK195xVK303	0.621749	0.0194791	0.498109	0.570678	0.166688	0.291923
S4_176321890	4	206.538	VK195xVK303	0.805713	0.0990114	0.435786	1.00528	0.111226	0.467779
S4_176224793	4	207.355	VK195xVK303	0.822925	0.292231	0.221919	1.25742	0.102654	0.78625
S4_176147450	4	207.355	VK195xVK303	0.808594	0.299084	0.207013	1.23028	0.104039	0.795515
S4_175974704	4	207.802	VK195xVK303	0.758699	0.284758	0.267912	1.11886	0.198271	0.932578
S4_175920971	4	208.718	VK195xVK303	0.544051	0.19771	0.259304	0.737232	0.205414	0.835817
S4_175761881	4	208.721	VK195xVK303	0.544019	0.235163	0.132282	0.81561	0.0624939	0.722152
S4_175687476	4	210.044	VK195xVK303	0.414314	0.0933662	0.133304	0.400202	0.0549486	0.462713
S4_175117897	4	213.654	VK195xVK303	0.00726892	0.080983	0.237817	0.165991	0.386071	0.573028
S4_174521192	4	215.239	VK195xVK303	0.182363	0.0634114	0.562681	0.150713	0.533314	0.263085
S4_174545131	4	215.239	VK195xVK303	0.182364	0.0634114	0.562681	0.150713	0.533314	0.263085
S4_180460178	4	224.374	VK195xVK303	0.597584	0.0192129	0.525988	0.17933	0.377588	0.0688447
S4_180414563	4	224.374	VK195xVK303	0.597583	0.019213	0.525988	0.179329	0.377588	0.0688445
S4_179659169	4	226.933	VK195xVK303	0.374744	0.0668166	0.317435	0.134686	0.445928	0.0222491
S4_178605424	4	231.324	VK195xVK303	0.588089	0.0342007	0.619778	0.304675	0.335359	0.0138188
S4_178022563	4	234.288	VK195xVK303	0.967817	0.0461124	0.662642	0.36152	0.255301	0.0559379
S4_177932341	4	234.288	VK195xVK303	0.967817	0.0461124	0.662642	0.36152	0.255301	0.0559379
S5_3139539	5	0	VK195xVK303	0.134001	0.0374237	0.166128	0.52184	0.24854	0.0468077
S5_3332122	5	1e-05	VK195xVK303	0.134001	0.0374237	0.166128	0.52184	0.24854	0.0468077
S5_3425672	5	2e-05	VK195xVK303	0.134001	0.0374237	0.166128	0.52184	0.24854	0.0468077
S5_6875559	5	16.3426	VK195xVK303	0.0775456	0.282383	0.192262	0.0715803	0.0194807	0.512268
S5_7085919	5	16.5729	VK195xVK303	0.0913707	0.271861	0.172291	0.0743665	0.0300604	0.540373
S5_8138389	5	26.346	VK195xVK303	0.839922	0.0426556	0.484374	0.491105	0.0741208	0.270336
S5_8659861	5	26.4478	VK195xVK303	0.606699	0.0358925	0.321755	0.404835	0.090936	0.295679
S5_8253121	5	26.4478	VK195xVK303	0.606699	0.0358926	0.321755	0.404835	0.0909358	0.295679
S5_8602718	5	26.4478	VK195xVK303	0.606699	0.0358926	0.321755	0.404835	0.0909356	0.295679
S5_8098495	5	26.4478	VK195xVK303	0.603256	0.0365526	0.327462	0.400104	0.0870556	0.294998
S5_9104444	5	28.5206	VK195xVK303	0.41191	0.133327	0.384891	0.103854	0.102304	0.487515
S5_9604591	5	29.4015	VK195xVK303	0.638448	0.188759	0.505941	0.186729	0.120853	0.569231
S5_9222843	5	29.4015	VK195xVK303	0.638448	0.18876	0.505941	0.186729	0.120853	0.569231
S5_9876133	5	30.2671	VK195xVK303	0.742319	0.277112	0.754012	0.300915	0.162767	0.699139
S5_9654575	5	30.2671	VK195xVK303	0.742319	0.277112	0.754012	0.300915	0.162767	0.699139
S5_10042111	5	31.1258	VK195xVK303	1.07875	0.335512	0.891144	0.435462	0.187192	0.778034
S5_10150358	5	31.6154	VK195xVK303	1.00481	0.344113	0.878442	0.55602	0.236534	0.785751
S5_10512307	5	33.1477	VK195xVK303	1.33957	0.325385	0.830086	0.515863	0.205447	0.730313
S5_10512248	5	33.1477	VK195xVK303	1.33957	0.325385	0.830086	0.515863	0.205448	0.730313
S5_12175238	5	36.1308	VK195xVK303	0.373722	0.429493	0.532873	0.261628	0.169147	0.93547
S5_14394273	5	38.8355	VK195xVK303	0.603498	0.326826	0.670913	0.0903942	0.106949	0.732987
S5_93457016	5	46.4666	VK195xVK303	0.803835	0.361359	0.512059	0.474245	0.387456	0.446927
S5_96448734	5	48.0193	VK195xVK303	0.334553	0.107956	0.184384	0.448836	0.215206	0.107254
S5_95841157	5	49.2495	VK195xVK303	0.643247	0.610881	0.668988	0.468799	0.382906	0.616042
S5_95717118	5	49.2495	VK195xVK303	0.659291	0.63308	0.684985	0.472303	0.389607	0.643615
S5_95614621	5	49.5346	VK195xVK303	0.736762	0.45305	0.58526	0.363414	0.225485	0.771514
S5_101378567	5	53.436	VK195xVK303	0.544282	0.260841	0.337264	0.465704	0.338533	0.694572
S5_101407901	5	53.436	VK195xVK303	0.544282	0.260841	0.337264	0.465704	0.338533	0.694572
S5_101215986	5	53.8613	VK195xVK303	0.595374	0.326125	0.400483	0.451378	0.439897	0.779372
S5_101210422	5	53.8799	VK195xVK303	0.598902	0.317859	0.396593	0.44469	0.434147	0.764839
S5_101014437	5	54.2147	VK195xVK303	0.657429	0.178144	0.321624	0.328847	0.329465	0.512728
S5_94839904	5	56.5265	VK195xVK303	0.524065	0.34511	0.518473	0.193531	0.257038	0.522173
S5_95199607	5	56.9978	VK195xVK303	0.631081	0.26298	0.58867	0.0890974	0.0803386	0.461816
S5_95176995	5	56.9978	VK195xVK303	0.631081	0.26298	0.58867	0.0890976	0.0803385	0.461816
S5_43359568	5	59.6196	VK195xVK303	0.846642	0.373423	0.741544	0.245717	0.39001	0.625828
S5_15772236	5	63.5674	VK195xVK303	0.623286	0.415009	0.716294	0.246057	0.205421	0.812155
S5_15836107	5	63.5674	VK195xVK303	0.621007	0.414231	0.712403	0.245235	0.206073	0.811902
S5_15868808	5	63.5674	VK195xVK303	0.618704	0.413455	0.708509	0.244407	0.206731	0.811634
S5_22926867	5	65.4908	VK195xVK303	0.419056	0.27495	0.380243	0.259797	0.472753	0.659281
S5_22912345	5	65.4908	VK195xVK303	0.419055	0.274949	0.380243	0.259796	0.472752	0.659281
S5_20701724	5	67.7119	VK195xVK303	0.463367	0.383033	0.541656	0.169359	0.430169	0.895821
S5_20771587	5	67.712	VK195xVK303	0.463366	0.383033	0.541657	0.169359	0.430169	0.895821
S5_20574827	5	69.4032	VK195xVK303	0.528578	0.562317	0.818325	0.106635	0.376035	1.12297
S5_20478509	5	69.4033	VK195xVK303	0.528578	0.562319	0.818326	0.106635	0.376035	1.12297
S5_20515585	5	69.4033	VK195xVK303	0.528578	0.562319	0.818326	0.106635	0.376035	1.12297
S5_20015575	5	70.8876	VK195xVK303	0.461188	0.76143	0.860579	0.305911	0.636236	1.21133
S5_19794262	5	72.3576	VK195xVK303	0.602788	0.981734	0.786751	0.766366	0.900144	1.27084
S5_19771946	5	72.3576	VK195xVK303	0.602788	0.981735	0.786751	0.766367	0.900144	1.27084
S5_19043977	5	72.7269	VK195xVK303	0.699099	0.953494	0.767565	0.811438	0.976639	1.24325
S5_19266259	5	72.7269	VK195xVK303	0.699099	0.953494	0.767565	0.811438	0.976639	1.24325
S5_17657739	5	73.6283	VK195xVK303	0.830196	0.787718	0.568035	0.865149	0.812069	1.138
S5_16788957	5	75.3819	VK195xVK303	0.656898	0.56634	0.724188	0.298352	0.324619	1.13968
S5_16209911	5	75.8283	VK195xVK303	0.555108	0.393874	0.604456	0.215862	0.203007	0.803693
S5_16605493	5	75.8283	VK195xVK303	0.555109	0.39387	0.604453	0.215859	0.203004	0.803685
S5_16689184	5	75.8283	VK195xVK303	0.555109	0.39387	0.604453	0.215859	0.203004	0.803685
S5_16568344	5	75.8283	VK195xVK303	0.555109	0.39387	0.604453	0.215859	0.203004	0.803685
S5_16730770	5	75.8284	VK195xVK303	0.555109	0.39387	0.604453	0.215859	0.203004	0.803685
S5_29079809	5	80.2841	VK195xVK303	0.783647	0.561256	0.769183	0.406352	0.876843	0.81938
S5_28778221	5	80.2842	VK195xVK303	0.783647	0.561256	0.769183	0.406352	0.876843	0.81938
S5_27483552	5	81.1318	VK195xVK303	0.871085	0.758923	0.953625	0.525524	0.896536	1.10167
S5_26573505	5	82.8307	VK195xVK303	0.667926	0.581827	0.512905	0.80515	0.454617	0.933415
S5_26541094	5	82.8307	VK195xVK303	0.667926	0.581827	0.512905	0.80515	0.454617	0.933415
S5_27065703	5	82.8307	VK195xVK303	0.667924	0.581834	0.512906	0.805156	0.454627	0.93342
S5_25939835	5	85.0313	VK195xVK303	0.710793	1.00643	0.776177	1.10376	0.851636	1.57774
S5_26304425	5	85.0314	VK195xVK303	0.710793	1.00643	0.776178	1.10376	0.851636	1.57774
S5_24301646	5	89.38	VK195xVK303	0.590662	0.988611	0.866806	0.626826	1.07212	1.42182
S5_24842049	5	89.4787	VK195xVK303	0.618882	1.03453	1.09198	0.455543	1.11812	1.47202
S5_25083547	5	89.4787	VK195xVK303	0.618882	1.03453	1.09198	0.455543	1.11812	1.47202
S5_24697680	5	89.4787	VK195xVK303	0.621272	1.03781	1.095	0.457635	1.12187	1.4757
S5_24793807	5	89.4787	VK195xVK303	0.621272	1.03781	1.095	0.457635	1.12187	1.4757
S5_43587779	5	93.6548	VK195xVK303	1.09299	0.19035	0.769962	0.0882881	0.342262	0.528611
S5_43682885	5	93.6548	VK195xVK303	1.09298	0.190346	0.769944	0.0882887	0.342257	0.528604
S5_43977930	5	93.6548	VK195xVK303	1.06781	0.202019	0.766995	0.0977509	0.394772	0.530365
S5_44118137	5	93.6548	VK195xVK303	1.0559	0.205258	0.763428	0.0994657	0.399387	0.534924
S5_92694086	5	96.6566	VK195xVK303	0.771778	0.505547	0.735248	0.310623	0.756322	0.925828
S5_92775214	5	96.6566	VK195xVK303	0.771779	0.505547	0.735248	0.310623	0.756322	0.925827
S5_92628602	5	96.6566	VK195xVK303	0.771779	0.505547	0.735247	0.310623	0.756321	0.925827
S5_92994929	5	96.6566	VK195xVK303	0.778846	0.494847	0.726506	0.312691	0.735304	0.928532
S5_93328123	5	97.1032	VK195xVK303	0.934422	0.495757	0.719751	0.459937	0.76666	0.934252
S5_39956886	5	100.245	VK195xVK303	1.14965	0.167236	0.448597	0.210043	0.149107	0.558677
S5_40047500	5	100.245	VK195xVK303	1.14965	0.167235	0.448596	0.210042	0.149107	0.558676
S5_40042225	5	100.245	VK195xVK303	1.14965	0.167235	0.448596	0.210042	0.149107	0.558675
S5_103306970	5	103.112	VK195xVK303	0.90162	0.115607	0.372501	0.0957034	0.0239602	0.648828
S5_103223198	5	103.449	VK195xVK303	1.10254	0.0855199	0.389962	0.033695	0.0187765	0.579394
S5_102869798	5	103.449	VK195xVK303	1.09891	0.0801767	0.373206	0.0318845	0.0258678	0.574053
S5_102824254	5	103.449	VK195xVK303	1.09891	0.0801764	0.373206	0.0318844	0.0258683	0.574053
S5_54456847	5	105.864	VK195xVK303	0.75652	0.219436	0.329386	0.313008	0.329749	0.498872
S5_54848051	5	105.864	VK195xVK303	0.75652	0.219436	0.329386	0.313008	0.329749	0.498872
S5_54280656	5	105.864	VK195xVK303	0.756518	0.21944	0.329389	0.31301	0.329753	0.49887
S5_54444989	5	105.864	VK195xVK303	0.756516	0.219443	0.329392	0.313012	0.329756	0.498869
S5_53986772	5	106.289	VK195xVK303	0.573826	0.325014	0.437291	0.376655	0.547689	0.373771
S5_53357756	5	108.196	VK195xVK303	0.404749	0.143704	0.266952	0.278599	0.375342	0.216421
S5_53376799	5	108.196	VK195xVK303	0.404749	0.143703	0.266952	0.278598	0.375341	0.21642
S5_53576679	5	108.531	VK195xVK303	0.338053	0.18797	0.211277	0.441832	0.449328	0.254175
S5_53836809	5	108.531	VK195xVK303	0.338053	0.18797	0.211277	0.441832	0.449328	0.254175
S5_53457970	5	108.531	VK195xVK303	0.338053	0.187969	0.211276	0.441832	0.449327	0.254175
S5_41173836	5	110.825	VK195xVK303	0.841102	0.280047	0.570053	0.26694	0.328538	0.657244
S5_41906793	5	110.825	VK195xVK303	0.841102	0.280047	0.570053	0.26694	0.328538	0.657244
S5_41592197	5	110.825	VK195xVK303	0.841102	0.280047	0.570053	0.26694	0.328538	0.657244
S5_42851823	5	111.166	VK195xVK303	0.937033	0.341658	0.77689	0.195124	0.40504	0.736782
S5_42030528	5	111.166	VK195xVK303	0.937033	0.341658	0.77689	0.195124	0.40504	0.736782
S5_99905901	5	112.204	VK195xVK303	0.950759	0.406853	0.725367	0.380212	0.595728	0.720964
S5_100239282	5	112.204	VK195xVK303	0.950758	0.406853	0.725367	0.380212	0.595728	0.720964
S5_98165681	5	114.792	VK195xVK303	1.09045	0.107284	0.56754	0.0662023	0.011017	0.412378
S5_98291548	5	114.792	VK195xVK303	1.09045	0.107284	0.56754	0.0662023	0.0110173	0.412379
S5_98718048	5	116.036	VK195xVK303	0.893741	0.087878	0.475413	0.0794213	0.034627	0.385319
S5_98788877	5	116.529	VK195xVK303	0.996934	0.0979576	0.56196	0.0903542	0.0589286	0.404949
S5_98858242	5	117.074	VK195xVK303	1.10107	0.128605	0.61778	0.0841533	0.0971611	0.459686
S5_99351285	5	118.118	VK195xVK303	0.988877	0.0774544	0.516352	0.0865862	0.0849055	0.369397
S5_99100251	5	118.118	VK195xVK303	0.988876	0.0774542	0.51635	0.086586	0.0849054	0.369397
S5_98896075	5	118.118	VK195xVK303	0.988876	0.0774542	0.51635	0.086586	0.0849054	0.369397
S5_99160389	5	118.118	VK195xVK303	0.988876	0.0774542	0.51635	0.0865861	0.0849057	0.369397
S5_91739675	5	121.778	VK195xVK303	0.819573	0.281274	0.588705	0.236526	0.546718	0.597353
S5_90710607	5	121.778	VK195xVK303	0.819574	0.281274	0.588705	0.236527	0.546719	0.597353
S5_91138269	5	121.778	VK195xVK303	0.819573	0.281274	0.588705	0.236527	0.546719	0.597353
S5_91281294	5	121.778	VK195xVK303	0.819573	0.281274	0.588705	0.236527	0.54672	0.597353
S5_89950515	5	122.175	VK195xVK303	0.895365	0.346721	0.751402	0.238273	0.650647	0.676595
S5_90264721	5	122.175	VK195xVK303	0.895365	0.346721	0.751402	0.238273	0.650647	0.676595
S5_35361548	5	123.816	VK195xVK303	0.839398	0.258769	0.518957	0.267154	0.480672	0.583388
S5_35201772	5	124.187	VK195xVK303	0.627162	0.185228	0.374819	0.194742	0.323747	0.506016
S5_35177351	5	124.187	VK195xVK303	0.627159	0.185227	0.374819	0.19474	0.323745	0.506016
S5_35110424	5	124.187	VK195xVK303	0.627159	0.185227	0.374819	0.19474	0.323745	0.506016
S5_37282089	5	125.711	VK195xVK303	0.810256	0.195988	0.533913	0.109243	0.364286	0.535292
S5_36729784	5	125.711	VK195xVK303	0.810257	0.195988	0.533913	0.109243	0.364286	0.535292
S5_38956715	5	128.688	VK195xVK303	1.10262	0.150825	0.652509	0.127041	0.274338	0.271317
S5_39410014	5	129.124	VK195xVK303	0.969783	0.209653	0.706848	0.151037	0.254472	0.369917
S5_39435942	5	129.124	VK195xVK303	0.969783	0.209653	0.706848	0.151037	0.254472	0.369917
S5_39065519	5	129.124	VK195xVK303	0.971708	0.206196	0.703263	0.14953	0.253026	0.365216
S5_33545498	5	135.396	VK195xVK303	1.07899	0.259463	0.729278	0.195521	0.699569	0.667825
S5_33581873	5	135.396	VK195xVK303	1.079	0.25945	0.729264	0.195518	0.699555	0.667802
S5_33363945	5	138.355	VK195xVK303	1.12459	0.337323	0.834093	0.377766	0.815683	1.15167
S5_33322549	5	138.441	VK195xVK303	1.08431	0.416495	0.930251	0.374847	0.995444	1.23589
S5_33231028	5	138.842	VK195xVK303	0.579855	0.534909	0.610098	0.546403	0.929489	1.26979
S5_34141787	5	141.929	VK195xVK303	0.626428	0.251947	0.452325	0.315995	0.680573	0.539521
S5_34505447	5	141.929	VK195xVK303	0.626429	0.251947	0.452325	0.315995	0.680572	0.539521
S5_47979784	5	143.726	VK195xVK303	0.915325	0.339169	0.665301	0.423429	0.490053	0.758286
S5_47219315	5	143.726	VK195xVK303	0.909304	0.352841	0.672438	0.43111	0.501302	0.781302
S5_46321566	5	144.248	VK195xVK303	1.0732	0.344081	0.781509	0.1702	0.327745	0.817406
S5_45711815	5	146.35	VK195xVK303	1.11987	0.30986	0.818818	0.10641	0.221849	0.721686
S5_45155298	5	146.785	VK195xVK303	0.983857	0.387959	0.779567	0.2548	0.437467	0.801934
S5_45285727	5	146.785	VK195xVK303	0.983858	0.387959	0.779568	0.2548	0.437467	0.801934
S5_44745528	5	147.566	VK195xVK303	0.949055	0.443002	0.828643	0.175879	0.480821	0.82763
S5_102345839	5	149.599	VK195xVK303	0.864286	0.358334	0.812394	0.1413	0.30738	0.786348
S5_102279755	5	149.599	VK195xVK303	0.864286	0.358334	0.812394	0.1413	0.307379	0.786347
S5_102152515	5	149.599	VK195xVK303	0.864287	0.358333	0.812394	0.141299	0.307379	0.786346
S5_102246556	5	149.599	VK195xVK303	0.864287	0.358332	0.812393	0.141299	0.307378	0.786345
S5_101939556	5	150.038	VK195xVK303	0.920106	0.296163	0.724602	0.200378	0.294678	0.695545
S5_101802388	5	150.038	VK195xVK303	0.920107	0.296164	0.724603	0.200378	0.294679	0.695545
S5_102008642	5	150.038	VK195xVK303	0.932922	0.304326	0.741562	0.201709	0.304666	0.706392
S5_50277765	5	150.755	VK195xVK303	0.868978	0.335262	0.771471	0.0831705	0.370121	0.741111
S5_49468588	5	150.755	VK195xVK303	0.868979	0.335261	0.771471	0.0831715	0.370118	0.741111
S5_48878437	5	150.755	VK195xVK303	0.874731	0.336512	0.771527	0.0930129	0.378131	0.741192
S5_51955928	5	150.755	VK195xVK303	0.881412	0.337844	0.771587	0.103572	0.386131	0.741099
S5_88591621	5	151.775	VK195xVK303	0.709757	0.399423	0.802557	0.119473	0.491699	0.626184
S5_88440524	5	152.786	VK195xVK303	0.762874	0.708095	1.2137	0.172042	0.809497	0.747687
S5_87925614	5	152.786	VK195xVK303	0.762875	0.708096	1.2137	0.172041	0.809497	0.747686
S5_87948116	5	152.786	VK195xVK303	0.762875	0.708097	1.2137	0.172042	0.809498	0.747686
S5_84789033	5	153.194	VK195xVK303	0.798963	0.768349	1.11993	0.293635	0.880245	0.790173
S5_83870736	5	153.194	VK195xVK303	0.798964	0.76835	1.11993	0.293635	0.880246	0.790173
S5_86486389	5	153.194	VK195xVK303	0.809453	0.778555	1.15037	0.284945	0.892378	0.799344
S5_89070442	5	154.454	VK195xVK303	0.857947	0.366092	0.780129	0.125346	0.464384	0.741816
S5_88948736	5	154.454	VK195xVK303	0.857947	0.366092	0.780129	0.125346	0.464383	0.741816
S5_88838993	5	154.454	VK195xVK303	0.857947	0.366091	0.780129	0.125345	0.464382	0.741815
S5_52535771	5	155.264	VK195xVK303	0.807718	0.295487	0.597152	0.175163	0.404926	0.656084
S5_52318479	5	155.264	VK195xVK303	0.807718	0.295487	0.597152	0.175163	0.404926	0.656084
S5_52546719	5	155.264	VK195xVK303	0.807718	0.295487	0.597152	0.175163	0.404926	0.656084
S5_52606552	5	155.264	VK195xVK303	0.807718	0.295487	0.597152	0.175163	0.404926	0.656084
S5_52709140	5	155.264	VK195xVK303	0.807718	0.295487	0.597152	0.175163	0.404926	0.656084
S5_69073585	5	159.085	VK195xVK303	0.923307	0.117976	0.314344	0.150898	0.296125	0.378621
S5_68083764	5	159.085	VK195xVK303	0.923307	0.117976	0.314344	0.150898	0.296125	0.378621
S5_109395172	5	163.567	VK195xVK303	0.782128	0.30459	0.767216	0.138747	0.491139	0.687595
S5_109461404	5	163.567	VK195xVK303	0.782128	0.30459	0.767216	0.138746	0.491139	0.687595
S5_109145537	5	163.567	VK195xVK303	0.782128	0.30459	0.767216	0.138746	0.491138	0.687595
S5_109092686	5	163.957	VK195xVK303	0.834261	0.289567	0.796192	0.225279	0.402494	0.68565
S5_108572912	5	164.886	VK195xVK303	0.851365	0.281175	0.958215	0.147805	0.415274	0.67279
S5_108514846	5	164.886	VK195xVK303	0.851367	0.281176	0.958217	0.147805	0.415277	0.67279
S5_108440249	5	165.651	VK195xVK303	0.678077	0.545515	0.966897	0.314502	0.886935	0.86177
S5_108359824	5	165.651	VK195xVK303	0.678077	0.545516	0.966897	0.314501	0.886937	0.861768
S5_107975163	5	166.671	VK195xVK303	0.893197	0.445835	0.942518	0.205959	0.723258	0.696932
S5_107633028	5	167.171	VK195xVK303	1.00244	0.558237	1.13382	0.224661	0.759983	0.913442
S5_107460601	5	168.04	VK195xVK303	1.18479	0.499333	1.21969	0.250108	0.695398	0.836124
S5_104788267	5	168.04	VK195xVK303	1.18479	0.499333	1.21969	0.250109	0.695398	0.836124
S5_107332822	5	168.04	VK195xVK303	1.18479	0.499333	1.21969	0.250109	0.695398	0.836125
S5_119557441	5	171.621	VK195xVK303	0.733688	0.715723	0.762129	0.461267	1.13051	1.00511
S5_117337846	5	172.012	VK195xVK303	0.700666	0.510482	0.416952	0.492131	0.806496	0.797121
S5_116434802	5	172.012	VK195xVK303	0.700669	0.510484	0.416955	0.49213	0.806497	0.797124
S5_119234716	5	172.687	VK195xVK303	0.745155	0.589643	0.62963	0.353393	0.906827	0.889979
S5_119093293	5	172.687	VK195xVK303	0.745155	0.589643	0.62963	0.353393	0.906827	0.889979
S5_121513467	5	175.596	VK195xVK303	0.662236	1.04914	1.04703	0.444646	1.01417	1.05273
S5_121527497	5	175.596	VK195xVK303	0.662236	1.04914	1.04703	0.444645	1.01417	1.05273
S5_121193718	5	177.555	VK195xVK303	0.454534	0.596531	0.685831	0.178465	0.467769	0.667549
S5_121084483	5	178.344	VK195xVK303	0.558435	0.694828	0.713528	0.289898	0.727409	0.708352
S5_121023994	5	178.839	VK195xVK303	0.3778	0.808138	0.552955	0.517983	0.783494	0.803035
S5_121024028	5	178.839	VK195xVK303	0.3778	0.808138	0.552955	0.517983	0.783494	0.803035
S5_120882215	5	180.483	VK195xVK303	0.358238	0.776084	0.441439	0.675147	0.859463	1.10377
S5_120400893	5	182.955	VK195xVK303	0.556602	0.975383	0.912598	0.460096	1.23088	1.34622
S5_120167452	5	182.955	VK195xVK303	0.556602	0.975383	0.912599	0.460096	1.23088	1.34622
S5_120422612	5	182.955	VK195xVK303	0.556602	0.975383	0.9126	0.460095	1.23088	1.34623
S5_119809939	5	183.75	VK195xVK303	0.515479	0.810185	0.822086	0.445733	1.18815	1.1865
S5_119942979	5	183.75	VK195xVK303	0.515479	0.810185	0.822086	0.445733	1.18815	1.1865
S5_124144776	5	190.823	VK195xVK303	0.597986	0.376508	0.501242	0.44217	0.376133	0.745086
S5_124552353	5	191.457	VK195xVK303	0.515872	0.308415	0.562623	0.454348	0.269066	0.701195
S5_124494992	5	191.457	VK195xVK303	0.515873	0.308415	0.562623	0.454348	0.269066	0.701194
S5_124594011	5	191.812	VK195xVK303	0.483839	0.326165	0.467169	0.308065	0.315057	0.690007
S5_124652303	5	192.104	VK195xVK303	0.690633	0.346645	0.47894	0.434477	0.395672	0.693994
S5_124032741	5	195.771	VK195xVK303	0.946861	0.27215	0.441146	0.456129	0.260164	0.612
S5_124077633	5	195.771	VK195xVK303	0.946861	0.27215	0.441146	0.456129	0.260164	0.611999
S5_123940016	5	196.193	VK195xVK303	0.850022	0.210137	0.431315	0.284642	0.196564	0.56914
S5_123873089	5	199.943	VK195xVK303	0.717931	0.339295	0.56434	0.0526833	0.306341	0.597453
S5_123302012	5	200.823	VK195xVK303	0.903315	0.314444	0.718088	0.0840947	0.359839	0.649462
S5_123459022	5	200.823	VK195xVK303	0.903315	0.314444	0.718088	0.0840948	0.359839	0.649462
S5_126652342	5	214.624	VK195xVK303	0.40332	2.33889	1.83217	0.591586	1.45336	1.14825
S5_125992593	5	214.624	VK195xVK303	0.403316	2.33891	1.83216	0.591593	1.45337	1.14826
S5_126253425	5	214.624	VK195xVK303	0.403316	2.33891	1.83216	0.591594	1.45336	1.14826
S5_126968355	5	217.191	VK195xVK303	0.440491	1.54623	0.971017	0.812735	1.19143	1.06891
S5_127095838	5	218.655	VK195xVK303	0.486351	1.68789	1.15993	0.927642	1.76293	1.32225
S5_127770939	5	222.919	VK195xVK303	0.519065	1.32619	1.40033	0.513006	1.28022	0.999948
S5_127815122	5	222.919	VK195xVK303	0.519065	1.32619	1.40033	0.513006	1.28022	0.999948
S5_127967429	5	222.919	VK195xVK303	0.519065	1.32619	1.40033	0.513006	1.28022	0.999948
S5_136538365	5	228.208	VK195xVK303	0.683441	1.06936	1.56143	0.411347	1.29988	1.62915
S5_139423804	5	228.208	VK195xVK303	0.683441	1.06936	1.56143	0.411347	1.29988	1.62915
S5_135170043	5	228.633	VK195xVK303	0.564193	1.17807	1.38532	0.609189	1.45043	1.74886
S5_135090883	5	228.633	VK195xVK303	0.564193	1.17807	1.38532	0.60919	1.45044	1.74886
S5_134842545	5	230.513	VK195xVK303	0.538268	0.961066	1.35332	0.50982	1.35219	1.58036
S5_134798147	5	230.513	VK195xVK303	0.538268	0.961066	1.35332	0.509821	1.35219	1.58036
S5_134844321	5	230.513	VK195xVK303	0.538268	0.961067	1.35332	0.509821	1.35219	1.58036
S5_134555324	5	232.805	VK195xVK303	0.577464	0.854822	1.1822	0.593773	1.13626	1.40827
S5_134615208	5	232.805	VK195xVK303	0.577465	0.854822	1.1822	0.593774	1.13626	1.40827
S5_134559422	5	232.805	VK195xVK303	0.577465	0.854822	1.1822	0.593774	1.13626	1.40827
S5_166739517	5	245.097	VK195xVK303	0.95458	0.267793	1.15764	0.186542	0.110481	0.852301
S5_167717344	5	247.552	VK195xVK303	0.882985	0.478085	1.03893	0.575808	0.332971	1.70506
S5_167696369	5	247.552	VK195xVK303	0.882985	0.478085	1.03893	0.575808	0.332971	1.70506
S5_167845834	5	248.709	VK195xVK303	0.793457	0.26302	0.834586	0.434581	0.0952968	1.19761
S5_170087945	5	259.159	VK195xVK303	1.00662	0.16333	0.585217	0.396873	0.0161164	0.721143
S5_170252899	5	259.389	VK195xVK303	0.980602	0.110983	0.40619	0.543508	0.101774	0.70708
S5_170313719	5	259.389	VK195xVK303	0.980601	0.110983	0.40619	0.543508	0.101774	0.70708
S5_168694950	5	266.07	VK195xVK303	0.757086	0.266482	0.827902	0.492991	0.0961317	1.045
S5_168647099	5	266.07	VK195xVK303	0.757086	0.266482	0.827902	0.492992	0.0961317	1.045
S5_168619032	5	266.07	VK195xVK303	0.757086	0.266482	0.827902	0.492992	0.0961316	1.045
S5_168647144	5	266.07	VK195xVK303	0.757086	0.266482	0.827902	0.492992	0.0961316	1.045
S5_168694966	5	266.07	VK195xVK303	0.757085	0.266482	0.827902	0.492992	0.0961316	1.045
S5_168404674	5	268.976	VK195xVK303	0.529883	0.268729	0.723466	0.776291	0.120109	1.20445
S5_168080641	5	269.028	VK195xVK303	0.56846	0.314281	0.73997	0.875188	0.173598	1.30534
S5_165025400	5	280.294	VK195xVK303	0.598189	0.34266	0.326678	0.977073	0.721339	0.785786
S5_163497714	5	285.807	VK195xVK303	1.46415	0.288798	0.152636	1.32834	0.63794	0.330409
S5_159793066	5	287.456	VK195xVK303	0.989667	0.70076	0.294701	1.97098	0.893156	0.96345
S6_11349914	6	0	VK195xVK303	0.101635	0.472765	0.1795	0.278609	0.12643	0.828145
S6_12324638	6	1.24473	VK195xVK303	0.320881	0.743801	0.327035	0.626333	0.363157	0.832497
S6_17456439	6	14.5606	VK195xVK303	0.662096	1.93561	0.836782	1.62334	1.77961	1.10157
S6_16129403	6	14.5606	VK195xVK303	0.662096	1.9356	0.836782	1.62334	1.77961	1.10157
S6_17308061	6	14.5606	VK195xVK303	0.662096	1.9356	0.836782	1.62334	1.77961	1.10157
S6_17577213	6	14.5612	VK195xVK303	0.654006	2.00296	0.933458	1.56712	1.85687	1.14394
S6_18875501	6	25.9096	VK195xVK303	0.597603	0.52426	0.225864	0.554883	0.803042	0.284677
S6_19554968	6	26.9484	VK195xVK303	0.0536208	0.260143	0.271545	0.0800607	0.444365	0.142914
S6_24877891	6	36.192	VK195xVK303	0.456391	0.450487	0.536024	0.257242	0.140569	0.513004
S6_25264836	6	36.192	VK195xVK303	0.456391	0.450487	0.536024	0.257242	0.140569	0.513004
S6_25083122	6	36.1921	VK195xVK303	0.456391	0.450487	0.536024	0.257242	0.140568	0.513004
S6_26263425	6	40.3354	VK195xVK303	0.544836	0.0677955	0.252548	0.150443	0.0099139	0.157316
S6_26193128	6	40.3354	VK195xVK303	0.544836	0.0677953	0.252548	0.150443	0.0099139	0.157316
S6_26519734	6	40.74	VK195xVK303	0.200772	0.0740547	0.00858596	0.114609	0.029369	0.13888
S6_28196907	6	45.7955	VK195xVK303	0.439881	0.338903	0.356089	0.291495	0.0950018	0.423856
S6_28128154	6	45.7955	VK195xVK303	0.439878	0.338902	0.356089	0.291492	0.0950008	0.423855
S6_28393698	6	46.2133	VK195xVK303	0.301392	0.229113	0.217151	0.173416	0.0366505	0.332334
S6_28214579	6	46.2133	VK195xVK303	0.301392	0.229113	0.217151	0.173415	0.0366505	0.332334
S6_28334629	6	46.2133	VK195xVK303	0.301392	0.229113	0.217151	0.173415	0.0366506	0.332334
S6_28341435	6	46.2133	VK195xVK303	0.301392	0.229113	0.217151	0.173415	0.0366506	0.332334
S6_28315027	6	46.2133	VK195xVK303	0.301392	0.229113	0.217151	0.173415	0.0366507	0.332334
S6_30847637	6	51.4512	VK195xVK303	0.371547	0.110158	0.476188	0.0789632	0.0301177	0.110528
S6_30804295	6	51.4512	VK195xVK303	0.371547	0.110158	0.476188	0.078963	0.0301178	0.110528
S6_32075778	6	52.1051	VK195xVK303	0.284882	0.198639	0.627423	0.0257299	0.0884295	0.180263
S6_33776903	6	54.0168	VK195xVK303	0.331497	0.149229	0.53453	0.0788219	0.0422554	0.142896
S6_34626753	6	55.9722	VK195xVK303	0.458516	0.195423	0.415292	0.238794	0.0579541	0.200828
S6_34925860	6	56.6303	VK195xVK303	0.422974	0.271363	0.409663	0.202166	0.0675163	0.26193
S6_35655335	6	61.1748	VK195xVK303	0.646795	0.118596	0.22935	0.123764	0.0725713	0.0786592
S6_37634090	6	61.1748	VK195xVK303	0.650462	0.114296	0.23144	0.12153	0.0718428	0.0764382
S6_37776709	6	61.8856	VK195xVK303	0.740596	0.055391	0.262056	0.142029	0.0822844	0.0427493
S6_40060366	6	63.0662	VK195xVK303	0.661197	0.467831	0.490138	0.260238	0.463767	0.244954
S6_43465644	6	65.5357	VK195xVK303	0.89711	0.192592	0.664979	0.107575	0.0759433	0.200529
S6_43463664	6	65.5358	VK195xVK303	0.89711	0.192592	0.664979	0.107575	0.0759432	0.200529
S6_43715343	6	66.7724	VK195xVK303	0.675447	0.234826	0.615353	0.102181	0.0487527	0.282797
S6_43715281	6	66.7724	VK195xVK303	0.675447	0.234826	0.615353	0.102181	0.0487527	0.282797
S6_51058716	6	71.6449	VK195xVK303	0.293953	0.442121	0.744873	0.0073352	0.304645	0.658855
S6_52463028	6	74.1452	VK195xVK303	0.235576	0.421016	0.647951	0.0113641	0.264725	0.624116
S6_52255438	6	74.1452	VK195xVK303	0.235577	0.421016	0.647952	0.0113641	0.264726	0.624116
S6_52240809	6	74.1452	VK195xVK303	0.235578	0.421017	0.647954	0.0113641	0.264726	0.624116
S6_52717009	6	74.6615	VK195xVK303	0.31841	0.435784	0.711698	0.0109615	0.278482	0.624938
S6_53131646	6	76.8202	VK195xVK303	0.140081	0.537383	0.686426	0.120964	0.393145	0.65016
S6_53198538	6	76.8202	VK195xVK303	0.140081	0.537383	0.686426	0.120964	0.393145	0.65016
S6_53143929	6	76.8202	VK195xVK303	0.140081	0.537383	0.686426	0.120964	0.393145	0.65016
S6_56256601	6	78.2893	VK195xVK303	0.254991	0.557499	0.849568	0.0783447	0.372708	0.703879
S6_56259828	6	78.2893	VK195xVK303	0.254992	0.557498	0.849568	0.0783446	0.372707	0.703878
S6_116495818	6	84.914	VK195xVK303	0.00528606	0.282358	0.194636	0.31591	0.113746	0.0174389
S6_116288985	6	84.914	VK195xVK303	0.00528607	0.282358	0.194636	0.31591	0.113745	0.0174388
S6_95558661	6	90.2002	VK195xVK303	0.126908	0.287554	0.409764	0.479383	0.0744891	0.0101756
S6_95096379	6	90.2002	VK195xVK303	0.126908	0.287554	0.409764	0.479383	0.0744891	0.0101755
S6_96085559	6	91.1868	VK195xVK303	0.106122	0.48521	0.498499	0.452287	0.198083	0.0660202
S6_96641802	6	92.5261	VK195xVK303	0.0720015	0.330731	0.380171	0.215792	0.205414	0.0123411
S6_97061081	6	92.5261	VK195xVK303	0.0722225	0.324899	0.377596	0.21289	0.201744	0.0119182
S6_93396602	6	96.7759	VK195xVK303	0.116088	0.313441	0.319387	0.279957	0.273094	0.0958577
S6_94120985	6	97.5987	VK195xVK303	0.0469761	0.128127	0.230307	0.366536	0.0940378	0.059784
S6_94310751	6	97.5987	VK195xVK303	0.0464579	0.127853	0.229431	0.368725	0.0935728	0.0591898
S6_94537886	6	97.5987	VK195xVK303	0.0464576	0.127852	0.229432	0.368725	0.0935723	0.0591898
S6_94730791	6	98.4743	VK195xVK303	0.107103	0.1281	0.438404	0.270147	0.0713974	0.200262
S6_89356054	6	102.583	VK195xVK303	0.0911499	0.407425	0.667442	0.0192668	0.152633	0.771904
S6_90497880	6	102.583	VK195xVK303	0.0911498	0.407425	0.667442	0.0192668	0.152633	0.771904
S6_89512531	6	102.583	VK195xVK303	0.0911498	0.407424	0.667442	0.0192668	0.152633	0.771904
S6_90563703	6	102.583	VK195xVK303	0.0911498	0.407424	0.667442	0.0192668	0.152633	0.771904
S6_97129738	6	108.752	VK195xVK303	0.0653551	0.0739413	0.419338	0.135611	0.045627	0.2803
S6_97982674	6	108.99	VK195xVK303	0.0987522	0.0996955	0.610336	0.214382	0.0635744	0.322062
S6_97732577	6	108.99	VK195xVK303	0.0987522	0.0996955	0.610336	0.214382	0.0635744	0.322062
S6_98323935	6	108.99	VK195xVK303	0.0987522	0.0996955	0.610336	0.214382	0.0635744	0.322062
S6_109161076	6	111.195	VK195xVK303	0.100638	0.218582	0.69039	0.227017	0.056643	0.463761
S6_107208892	6	112.58	VK195xVK303	0.32738	0.139302	0.53819	0.290244	0.059649	0.220656
S6_103507750	6	112.58	VK195xVK303	0.333839	0.142289	0.544084	0.28317	0.0608468	0.224708
S6_106232111	6	112.58	VK195xVK303	0.33384	0.14229	0.544085	0.283169	0.0608468	0.224708
S6_109594952	6	113.691	VK195xVK303	0.100661	0.218737	0.690793	0.226776	0.0566961	0.464098
S6_122011058	6	120.064	VK195xVK303	0.035883	0.209694	0.482766	0.114978	0.0264295	0.155071
S6_121798390	6	120.064	VK195xVK303	0.035883	0.209694	0.482766	0.114978	0.0264295	0.155071
S6_123551731	6	121.99	VK195xVK303	0.018086	0.145536	0.495	0.21618	0.0071791	0.116766
S6_123873537	6	122.391	VK195xVK303	0.0189279	0.0953057	0.459979	0.263794	0.00745837	0.141954
S6_124260970	6	122.899	VK195xVK303	0.0317143	0.0658123	0.416484	0.190586	0.0349425	0.111784
S6_126472150	6	124.171	VK195xVK303	0.168556	0.0486246	0.222153	0.126409	0.0318987	0.0914126
S6_127163949	6	126.173	VK195xVK303	0.320622	0.0295428	0.13942	0.143624	0.0424131	0.0554923
S6_128172714	6	126.173	VK195xVK303	0.320622	0.0295429	0.13942	0.143624	0.0424132	0.0554924
S6_111174838	6	130.952	VK195xVK303	0.0118035	0.0751458	0.276531	0.156502	0.0107704	0.153167
S6_111791538	6	130.952	VK195xVK303	0.0118036	0.0751457	0.276531	0.156502	0.0107704	0.153166
S6_114527421	6	132.806	VK195xVK303	0.0345301	0.123205	0.288631	0.195368	0.0438707	0.193059
S6_114994259	6	132.806	VK195xVK303	0.0345301	0.123205	0.288631	0.195367	0.0438708	0.193059
S6_114998892	6	132.806	VK195xVK303	0.03453	0.123205	0.288631	0.195367	0.0438708	0.193059
S6_114237509	6	133.18	VK195xVK303	0.00172659	0.147086	0.243503	0.115017	0.0595517	0.2383
S6_114275186	6	133.18	VK195xVK303	0.00172658	0.147086	0.243503	0.115017	0.0595518	0.2383
S6_82465488	6	136.844	VK195xVK303	0.17991	0.0959432	0.208143	0.0116156	0.0778584	0.443276
S6_82079578	6	136.844	VK195xVK303	0.17991	0.0959433	0.208143	0.0116157	0.0778585	0.443276
S6_82360013	6	136.844	VK195xVK303	0.179911	0.0959434	0.208143	0.0116157	0.0778587	0.443276
S6_82581054	6	136.844	VK195xVK303	0.179911	0.0959432	0.208143	0.0116158	0.0778586	0.443276
S6_83089009	6	137.413	VK195xVK303	0.140313	0.100617	0.216961	0.00722925	0.0185886	0.48799
S6_82976822	6	137.413	VK195xVK303	0.140313	0.100617	0.216961	0.00722936	0.0185884	0.487989
S6_83821810	6	141.117	VK195xVK303	0.0891871	0.0527274	0.204371	0.115134	0.00668685	0.474844
S6_83540068	6	141.117	VK195xVK303	0.0891864	0.0527318	0.204369	0.11512	0.00668468	0.474843
S6_83286480	6	143.047	VK195xVK303	0.113854	0.100755	0.178561	0.246852	0.0215274	0.230321
S6_83428706	6	145.506	VK195xVK303	0.041934	0.00668312	0.114428	0.151167	0.0195814	0.577161
S7_52800157	7	0	VK195xVK303	0.506204	0.6069	0.683941	0.324425	0.852703	0.690447
S7_59943876	7	9.03594	VK195xVK303	0.472778	0.307247	0.689117	0.0104011	0.461713	0.271406
S7_64096399	7	11.5234	VK195xVK303	0.655653	0.234851	0.880781	0.182916	0.575586	0.201023
S7_22054574	7	23.37	VK195xVK303	0.161188	0.206321	0.34573	0.230291	0.671904	0.526977
S7_22037941	7	23.37	VK195xVK303	0.161188	0.206321	0.34573	0.230291	0.671904	0.526977
S7_25664435	7	26.3354	VK195xVK303	0.0938707	0.152961	0.370849	0.0417116	0.58349	0.31926
S7_25414269	7	26.5455	VK195xVK303	0.0439147	0.191163	0.37648	0.0726737	0.696029	0.397354
S7_25436340	7	26.5455	VK195xVK303	0.0439147	0.191163	0.37648	0.0726737	0.69603	0.397354
S7_25322079	7	26.5455	VK195xVK303	0.0439147	0.191163	0.37648	0.0726738	0.69603	0.397354
S7_25964564	7	27.1078	VK195xVK303	0.106788	0.143261	0.380678	0.0432702	0.57	0.29717
S7_88807238	7	31.2647	VK195xVK303	0.608732	0.0334258	0.456568	0.166429	0.647768	0.105191
S7_88655979	7	31.2647	VK195xVK303	0.608732	0.0334258	0.456568	0.166429	0.647768	0.105191
S7_89050420	7	31.8145	VK195xVK303	0.521087	0.0319835	0.427288	0.150084	0.598739	0.122296
S7_89584342	7	31.8145	VK195xVK303	0.521084	0.0319835	0.427288	0.150081	0.598738	0.122295
S7_91398842	7	33.1238	VK195xVK303	0.209082	0.122965	0.422431	0.00933254	0.526494	0.00965902
S7_90917795	7	33.5295	VK195xVK303	0.558543	0.0855453	0.476608	0.103887	0.612626	0.0108447
S7_90870642	7	33.5295	VK195xVK303	0.558544	0.0855453	0.476609	0.103887	0.612626	0.0108447
S7_107817759	7	39.6269	VK195xVK303	0.801911	0.0299312	0.120951	0.107214	0.200098	0.0889116
S7_107661106	7	39.627	VK195xVK303	0.801911	0.0299312	0.120951	0.107215	0.200098	0.0889116
S7_107553803	7	40.6662	VK195xVK303	0.980292	0.0178737	0.143506	0.171861	0.515066	0.105109
S7_107539892	7	40.6663	VK195xVK303	0.980292	0.0178737	0.143506	0.171861	0.515066	0.105109
S7_107390633	7	40.6663	VK195xVK303	0.980291	0.0178736	0.143506	0.171861	0.515065	0.105108
S7_107306385	7	42.6307	VK195xVK303	0.835907	0.0383411	0.3118	0.147678	0.227525	0.037538
S7_106689257	7	42.6307	VK195xVK303	0.835905	0.0383414	0.311801	0.147678	0.227525	0.0375376
S7_106702516	7	42.6307	VK195xVK303	0.835905	0.0383415	0.311801	0.147678	0.227525	0.0375375
S7_106557249	7	43.0879	VK195xVK303	0.557613	0.0655918	0.244693	0.0412225	0.192234	0.0178497
S7_106454175	7	43.4419	VK195xVK303	0.624075	0.0233431	0.259817	0.0708767	0.373027	0.00950397
S7_104526319	7	46.0421	VK195xVK303	0.326558	0.0906891	0.409575	0.0362866	0.5276	0.0036962
S7_104880950	7	46.0421	VK195xVK303	0.326561	0.0906867	0.409571	0.036288	0.527602	0.00369589
S7_103861548	7	46.0421	VK195xVK303	0.374145	0.0555303	0.346382	0.0659359	0.554887	0.00931922
S7_105059570	7	46.0421	VK195xVK303	0.374146	0.0555291	0.346379	0.0659375	0.554889	0.00932005
S7_105650414	7	47.5512	VK195xVK303	0.454261	0.0315616	0.24145	0.104109	0.408859	0.00751081
S7_111400852	7	49.8533	VK195xVK303	0.330405	0.00519207	0.185205	0.12643	0.500259	0.0631088
S7_111436767	7	49.8533	VK195xVK303	0.330405	0.00519207	0.185205	0.12643	0.500259	0.0631088
S7_111582705	7	49.8533	VK195xVK303	0.330405	0.00519208	0.185205	0.12643	0.500259	0.0631088
S7_110331278	7	50.1958	VK195xVK303	0.407102	0.0052143	0.226135	0.103657	0.459033	0.041583
S7_111356089	7	50.1958	VK195xVK303	0.407101	0.00521438	0.226135	0.103657	0.459034	0.0415832
S7_111284326	7	50.1958	VK195xVK303	0.407101	0.00521438	0.226135	0.103657	0.459034	0.0415832
S7_110509947	7	50.1958	VK195xVK303	0.407118	0.00521225	0.226117	0.10366	0.459048	0.0415776
S7_110078750	7	50.1958	VK195xVK303	0.407118	0.00521225	0.226117	0.10366	0.459048	0.0415776
S7_111386680	7	50.1959	VK195xVK303	0.407118	0.00521224	0.226117	0.10366	0.459048	0.0415776
S7_20214229	7	53.4043	VK195xVK303	0.352922	0.261568	0.264528	0.231366	0.647235	0.294625
S7_20565606	7	53.4043	VK195xVK303	0.352933	0.261552	0.26452	0.231354	0.647229	0.294612
S7_20394568	7	53.4043	VK195xVK303	0.352933	0.261552	0.26452	0.231354	0.647229	0.294612
S7_20987474	7	54.8018	VK195xVK303	0.215609	0.238255	0.26817	0.119979	0.756272	0.213396
S7_20915785	7	54.8018	VK195xVK303	0.215609	0.238255	0.268169	0.119979	0.756272	0.213396
S7_20772930	7	54.8018	VK195xVK303	0.21561	0.238255	0.268169	0.119979	0.756273	0.213396
S7_94600297	7	58.1005	VK195xVK303	0.672572	0.0976384	0.397409	0.0842312	0.725205	0.0400577
S7_102193198	7	59.6123	VK195xVK303	0.576211	0.0449393	0.236306	0.0684758	0.569171	0.0210316
S7_102450106	7	59.8983	VK195xVK303	0.491804	0.0554008	0.220537	0.0258534	0.33335	0.0347471
S7_102436987	7	59.8983	VK195xVK303	0.491804	0.0554009	0.220537	0.0258533	0.33335	0.034747
S7_102893492	7	60.8444	VK195xVK303	0.454976	0.0652615	0.245635	0.0112041	0.304012	0.0273959
S7_102805345	7	60.8445	VK195xVK303	0.454976	0.0652616	0.245635	0.0112041	0.304012	0.0273959
S7_102651275	7	60.8445	VK195xVK303	0.454976	0.0652616	0.245636	0.0112041	0.304012	0.0273959
S7_103176599	7	61.1729	VK195xVK303	0.509591	0.0477979	0.286473	0.00866122	0.411071	0.0238747
S7_35117021	7	65.5766	VK195xVK303	0.169118	0.133145	0.495524	0.00146806	0.541492	0.0802837
S7_39112905	7	65.5766	VK195xVK303	0.169118	0.133145	0.495524	0.00146812	0.541491	0.0802835
S7_42045682	7	66.1215	VK195xVK303	0.178977	0.18806	0.67427	0.0190064	0.745538	0.176084
S7_40733105	7	66.1216	VK195xVK303	0.178977	0.18806	0.67427	0.0190065	0.745538	0.176084
S7_9308840	7	69.5919	VK195xVK303	0.082631	0.173277	0.43294	0.00982168	0.621528	0.321205
S7_9185875	7	69.5919	VK195xVK303	0.082631	0.173277	0.43294	0.00982168	0.621528	0.321205
S7_9301963	7	69.5919	VK195xVK303	0.0826315	0.173277	0.43294	0.00982159	0.621528	0.321204
S7_6278538	7	71.4947	VK195xVK303	0.13305	0.19325	0.542359	0.021567	0.836892	0.274447
S7_5829519	7	71.4947	VK195xVK303	0.133049	0.19325	0.542359	0.0215669	0.836892	0.274448
S7_5900506	7	71.4947	VK195xVK303	0.133049	0.19325	0.542359	0.0215669	0.836892	0.274448
S7_4910719	7	72.37	VK195xVK303	0.175565	0.23702	0.449696	0.0725023	0.970078	0.31425
S7_5592497	7	72.37	VK195xVK303	0.175566	0.23702	0.449697	0.0725024	0.970078	0.314249
S7_4442655	7	74.1757	VK195xVK303	0.131775	0.301483	0.517887	0.0762529	0.85969	0.432851
S7_2707419	7	77.6637	VK195xVK303	0.2271	0.227651	0.725311	0.030836	0.596273	0.12055
S7_3235904	7	77.6637	VK195xVK303	0.227101	0.227652	0.725311	0.0308361	0.596272	0.12055
S7_3236651	7	77.6637	VK195xVK303	0.227101	0.227652	0.725312	0.0308361	0.596272	0.120549
S7_3776842	7	78.4834	VK195xVK303	0.236155	0.208197	0.54232	0.0102927	0.47551	0.0973096
S7_8507409	7	83.355	VK195xVK303	0.0776217	0.107197	0.424528	0.0138307	0.64252	0.175194
S7_8570744	7	83.355	VK195xVK303	0.0776217	0.107197	0.424528	0.0138307	0.64252	0.175194
S7_8609546	7	83.355	VK195xVK303	0.0776217	0.107197	0.424528	0.0138307	0.64252	0.175194
S7_8914995	7	84.1019	VK195xVK303	0.0713054	0.102036	0.441566	0.00737677	0.653144	0.227249
S7_10046666	7	85.4079	VK195xVK303	0.144388	0.159083	0.440297	0.0795876	0.823502	0.354319
S7_10273817	7	85.408	VK195xVK303	0.14439	0.15908	0.440295	0.0795901	0.82351	0.354316
S7_11733947	7	86.8164	VK195xVK303	0.192414	0.18926	0.484751	0.131813	0.818876	0.478504
S7_12006370	7	87.2951	VK195xVK303	0.439393	0.193022	0.474201	0.128252	0.921077	0.337854
S7_13054761	7	87.2951	VK195xVK303	0.439396	0.193021	0.474202	0.12825	0.921077	0.337851
S7_12770530	7	87.2951	VK195xVK303	0.439396	0.193021	0.474203	0.12825	0.921077	0.337851
S7_13054812	7	87.2952	VK195xVK303	0.439396	0.193021	0.474203	0.128249	0.921077	0.33785
S7_11904923	7	87.2952	VK195xVK303	0.439374	0.19302	0.474204	0.128248	0.921071	0.337858
S7_11299130	7	87.2952	VK195xVK303	0.439366	0.193017	0.474209	0.128241	0.921065	0.337854
S7_13220315	7	89.058	VK195xVK303	0.594251	0.269817	0.465785	0.222987	0.934021	0.33387
S7_13551538	7	89.058	VK195xVK303	0.594251	0.269817	0.465785	0.222986	0.934021	0.33387
S7_13592488	7	89.058	VK195xVK303	0.594251	0.269816	0.465785	0.222986	0.934021	0.333869
S7_16787695	7	94.9277	VK195xVK303	0.792659	0.358801	0.979089	0.00610999	0.906586	0.404288
S7_16787650	7	94.9277	VK195xVK303	0.792659	0.358801	0.979089	0.00611002	0.906586	0.404289
S7_88574726	7	103.815	VK195xVK303	0.942037	0.170149	0.59047	0.27074	0.960959	0.0459219
S7_88522404	7	105.93	VK195xVK303	1.0107	0.308323	0.624751	0.450098	1.28424	0.122826
S7_88456248	7	106.392	VK195xVK303	0.647129	0.223602	0.566517	0.149063	1.32627	0.052608
S7_88161940	7	111.804	VK195xVK303	0.390757	0.90757	1.28008	0.298176	1.95451	1.15985
S7_88155771	7	111.804	VK195xVK303	0.390757	0.90757	1.28008	0.298176	1.95451	1.15985
S7_87535915	7	115.11	VK195xVK303	0.379473	0.433771	0.863698	0.27829	1.32765	0.592731
S7_87299171	7	115.857	VK195xVK303	0.373525	0.348003	0.664456	0.271956	1.07955	0.499724
S7_86433517	7	117.708	VK195xVK303	0.451728	0.320044	0.637229	0.384032	0.957269	0.476091
S7_86897250	7	117.708	VK195xVK303	0.451728	0.320044	0.637228	0.384032	0.957269	0.476091
S7_86706712	7	117.708	VK195xVK303	0.451727	0.320044	0.637228	0.384032	0.957269	0.476091
S7_97680389	7	124.636	VK195xVK303	0.904679	0.120601	0.740352	0.0332437	0.516724	0.0239077
S7_97673357	7	124.636	VK195xVK303	0.904679	0.120601	0.740352	0.0332437	0.516724	0.0239077
S7_98315800	7	125.86	VK195xVK303	0.803881	0.0792354	0.544276	0.0292906	0.590243	0.00836732
S7_98914429	7	127.144	VK195xVK303	0.740857	0.0921091	0.522345	0.0268326	0.379683	0.0118229
S7_98970579	7	127.144	VK195xVK303	0.740857	0.0921091	0.522345	0.0268326	0.379683	0.0118229
S7_99149093	7	127.304	VK195xVK303	0.465451	0.131945	0.520197	0.00597404	0.285384	0.0255589
S7_99122168	7	127.304	VK195xVK303	0.465451	0.131945	0.520197	0.00597403	0.285384	0.025559
S7_98688794	7	127.304	VK195xVK303	0.465501	0.131931	0.520197	0.00597521	0.285428	0.0255531
S7_99496411	7	134.365	VK195xVK303	0.0243751	0.142102	0.143201	0.106052	0.319977	0.248074
S7_99530178	7	134.547	VK195xVK303	0.0358314	0.161371	0.245196	0.0977576	0.334477	0.228691
S7_100205720	7	141.088	VK195xVK303	0.0137412	0.0735487	0.562707	0.201299	0.186265	0.0377965
S7_99788483	7	141.088	VK195xVK303	0.013741	0.0735496	0.562709	0.201298	0.186266	0.037797
S7_99735821	7	142.035	VK195xVK303	0.0114639	0.240096	0.572649	0.0252748	0.510299	0.112226
S7_111714229	7	155.511	VK195xVK303	0.197831	0.0773035	0.336882	0.0327936	0.597443	0.0171095
S7_113429270	7	155.615	VK195xVK303	0.27734	0.0995589	0.331846	0.0774697	0.620223	0.00398146
S7_113733900	7	156.449	VK195xVK303	0.387725	0.138911	0.527025	0.110408	0.653539	0.0146205
S7_114584849	7	157.518	VK195xVK303	0.324573	0.106799	0.41244	0.0958534	0.666156	0.0300589
S7_114465468	7	157.518	VK195xVK303	0.324573	0.106799	0.41244	0.0958534	0.666156	0.030059
S7_114804947	7	157.518	VK195xVK303	0.324573	0.106799	0.412441	0.0958536	0.666155	0.0300589
S7_116084318	7	159.552	VK195xVK303	0.33744	0.0656067	0.257791	0.243763	0.789099	0.114429
S7_116019807	7	159.552	VK195xVK303	0.33744	0.0656066	0.257791	0.243763	0.789099	0.114429
S7_116647696	7	162.318	VK195xVK303	0.302116	0.0865013	0.224823	0.0669495	0.611575	0.00699373
S7_116826338	7	162.318	VK195xVK303	0.302116	0.0865013	0.224823	0.0669497	0.611576	0.00699381
S7_116672245	7	162.318	VK195xVK303	0.302117	0.0865014	0.224824	0.06695	0.611577	0.00699389
S7_117151872	7	164.248	VK195xVK303	0.345127	0.176905	0.438187	0.181845	0.853116	0.134092
S7_117300705	7	170.271	VK195xVK303	0.0186998	0.570594	0.503448	0.405965	1.26838	0.214295
S7_117537506	7	170.271	VK195xVK303	0.0186998	0.570595	0.503448	0.405965	1.26838	0.214295
S7_117286019	7	172.907	VK195xVK303	0.0205207	0.247191	0.362593	0.115672	0.734143	0.158375
S7_119557187	7	179.155	VK195xVK303	0.578781	0.0491613	0.17444	0.0840536	0.575149	0.0357548
S7_119197734	7	179.155	VK195xVK303	0.578781	0.0491614	0.174439	0.0840469	0.575159	0.0357535
S7_119202119	7	179.155	VK195xVK303	0.578781	0.0491614	0.174439	0.0840469	0.575159	0.0357535
S7_118965408	7	179.575	VK195xVK303	0.495195	0.0402444	0.120659	0.0609716	0.444758	0.028469
S7_118854200	7	179.575	VK195xVK303	0.495195	0.0402443	0.120659	0.0609717	0.444758	0.0284689
S7_124693414	7	183.223	VK195xVK303	1.80336	0.119442	0.331869	0.832198	0.416726	0.379379
S7_126019013	7	185.353	VK195xVK303	0.50313	0.0144252	0.232359	0.220628	0.291011	0.174146
S7_126610540	7	185.353	VK195xVK303	0.50313	0.0144252	0.232359	0.220627	0.291011	0.174145
S7_126162895	7	185.353	VK195xVK303	0.503129	0.0144252	0.232359	0.220627	0.291011	0.174145
S7_126587558	7	185.353	VK195xVK303	0.503129	0.0144253	0.232359	0.220627	0.291011	0.174146
S7_126887512	7	187.015	VK195xVK303	0.294032	0.0837387	0.0860459	0.140345	0.244479	0.136644
S7_126887601	7	187.015	VK195xVK303	0.294032	0.0837389	0.0860459	0.140346	0.244479	0.136644
S7_127124988	7	187.018	VK195xVK303	0.294278	0.083535	0.0855763	0.14041	0.243732	0.136293
S7_128179885	7	187.798	VK195xVK303	0.362123	0.123923	0.0226512	0.188897	0.0841997	0.198406
S7_127358600	7	188.173	VK195xVK303	0.505701	0.10136	0.0227024	0.154326	0.128311	0.172367
S7_127223990	7	188.173	VK195xVK303	0.505701	0.10136	0.0227024	0.154326	0.128311	0.172367
S7_127203874	7	188.173	VK195xVK303	0.505701	0.10136	0.0227024	0.154326	0.128311	0.172367
S7_127813455	7	188.173	VK195xVK303	0.505701	0.101359	0.0227024	0.154326	0.128311	0.172367
S7_131500494	7	195.633	VK195xVK303	0.222498	0.17715	0.0785309	0.25986	0.0325823	0.219937
S7_132366190	7	196.73	VK195xVK303	0.387265	0.134575	0.12349	0.151544	0.0325172	0.171174
S7_132527813	7	197.506	VK195xVK303	0.321751	0.105319	0.0670925	0.114764	0.0363018	0.135408
S7_132942910	7	201.964	VK195xVK303	0.529989	0.0223295	0.0754229	0.0121533	0.17772	0.0197263
S7_132901242	7	201.964	VK195xVK303	0.529989	0.0223295	0.0754229	0.0121533	0.17772	0.0197262
S7_133801063	7	208.963	VK195xVK303	0.183438	0.171441	0.353812	0.0386103	0.403518	0.191478
S7_134072017	7	214.468	VK195xVK303	0.574234	0.203489	0.62717	0.253378	0.378417	0.237841
S7_134086901	7	214.468	VK195xVK303	0.574234	0.203489	0.62717	0.253378	0.378416	0.23784
S7_137532789	7	222.727	VK195xVK303	0.173123	0.0190011	0.0513752	0.182561	0.0513402	0.0105757
S7_137533109	7	222.727	VK195xVK303	0.173123	0.0190012	0.0513751	0.182561	0.0513402	0.0105757
S7_137516532	7	222.727	VK195xVK303	0.173123	0.0190012	0.051375	0.182561	0.0513402	0.0105757
S7_137544464	7	222.727	VK195xVK303	0.173123	0.0190012	0.0513749	0.182561	0.0513403	0.0105757
S7_136918176	7	225.151	VK195xVK303	0.087428	0.0130955	0.048119	0.107185	0.0460326	0.0140814
S7_136800957	7	225.151	VK195xVK303	0.0874279	0.0130955	0.0481189	0.107186	0.0460325	0.0140815
S7_135105930	7	230.188	VK195xVK303	0.365613	0.00884095	0.329233	0.318538	0.0465001	0.0858094
S7_134921277	7	231.221	VK195xVK303	0.21851	0.138381	0.31193	0.481652	0.144277	0.0135214
S7_134613141	7	231.745	VK195xVK303	0.339334	0.0954219	0.3516	0.313875	0.0601507	0.00164638
S7_134394851	7	232.142	VK195xVK303	0.273268	0.23241	0.133496	0.394284	0.0746663	0.087552
S7_138234713	7	241.15	VK195xVK303	0.129145	0.00325217	0.174913	0.179027	0.0717837	0.0329644
S7_138174241	7	241.15	VK195xVK303	0.129145	0.0032522	0.174914	0.179027	0.0717837	0.0329644
S7_139633800	7	246.669	VK195xVK303	0.36316	0.0116776	0.242873	0.483888	0.189473	0.0107352
S7_139919087	7	247.042	VK195xVK303	0.343144	0.00636037	0.320799	0.36969	0.0824172	0.0678555
S7_139896388	7	247.042	VK195xVK303	0.343144	0.00636038	0.320799	0.36969	0.0824171	0.0678555
S7_139952078	7	247.042	VK195xVK303	0.343144	0.00636031	0.320799	0.36969	0.0824173	0.0678557
S7_140501731	7	249.496	VK195xVK303	0.410825	0.0111501	0.469067	0.542887	0.0799147	0.160853
S7_140810685	7	250.032	VK195xVK303	0.402922	0.0581076	0.594075	0.438893	0.00879281	0.331383
S7_141638273	7	250.032	VK195xVK303	0.402922	0.0581076	0.594075	0.438893	0.00879282	0.331383
S8_9885842	8	0	VK195xVK303	0.520401	12.4459	6.38842	7.90419	11.0206	12.7589
S8_9758635	8	1e-05	VK195xVK303	0.520401	12.4459	6.38842	7.90419	11.0206	12.7589
S8_9890899	8	2e-05	VK195xVK303	0.520402	12.4459	6.38842	7.90419	11.0206	12.7589
S8_10724237	8	2.96652	VK195xVK303	1.23444	12.2593	6.68817	8.64726	11.0409	12.6652
S8_10724172	8	2.96653	VK195xVK303	1.23444	12.2593	6.68817	8.64726	11.0409	12.6652
S8_10846204	8	3.36502	VK195xVK303	1.1381	12.295	6.70322	8.85352	11.1256	12.7016
S8_11927644	8	6.04383	VK195xVK303	1.38128	13.1955	7.09292	9.59851	11.3969	13.826
S8_12072792	8	6.04384	VK195xVK303	1.38129	13.1955	7.09292	9.59851	11.3969	13.826
S8_12685763	8	7.56131	VK195xVK303	1.20936	13.4871	7.29564	9.4224	11.5353	13.9285
S8_13562378	8	10.2615	VK195xVK303	1.07141	12.5671	6.66956	8.62277	10.2725	12.5491
S8_13956262	8	10.2615	VK195xVK303	1.07142	12.5671	6.66956	8.62277	10.2725	12.5491
S8_13947766	8	10.2615	VK195xVK303	1.07142	12.5671	6.66956	8.62277	10.2725	12.5491
S8_14832083	8	14.4289	VK195xVK303	0.830575	12.9474	6.40458	8.10899	10.3274	12.451
S8_16303176	8	17.4048	VK195xVK303	1.4331	13.9824	7.33107	8.97488	11.1636	11.9018
S8_15837094	8	17.7906	VK195xVK303	1.29389	14.0253	7.24918	8.61813	11.2734	11.9146
S8_15819631	8	17.7906	VK195xVK303	1.29389	14.0253	7.24918	8.61813	11.2734	11.9146
S8_15342516	8	17.7906	VK195xVK303	1.29389	14.0253	7.24918	8.61813	11.2734	11.9146
S8_18795277	8	22.9882	VK195xVK303	1.25023	14.7935	6.72361	8.55451	11.4117	12.976
S8_20368854	8	28.8135	VK195xVK303	2.09391	14.2296	5.84184	9.62096	10.6738	11.6974
S8_21425391	8	29.6889	VK195xVK303	2.33727	13.3485	5.39588	9.7093	10.3971	10.8122
S8_20846352	8	29.6889	VK195xVK303	2.33727	13.3485	5.39588	9.7093	10.3971	10.8122
S8_21529045	8	29.6889	VK195xVK303	2.33727	13.3485	5.39588	9.7093	10.3971	10.8122
S8_21536750	8	29.6889	VK195xVK303	2.33727	13.3485	5.39587	9.7093	10.3971	10.8122
S8_21279534	8	29.6889	VK195xVK303	2.33727	13.3485	5.39587	9.7093	10.3971	10.8122
S8_21613153	8	29.6889	VK195xVK303	2.33727	13.3485	5.39588	9.7093	10.3971	10.8122
S8_23248519	8	32.1227	VK195xVK303	2.30064	16.5195	8.72187	9.57514	12.4179	12.2829
S8_24158872	8	33.5903	VK195xVK303	2.2912	17.7623	9.82181	9.64814	13.7151	13.2678
S8_24015037	8	33.5903	VK195xVK303	2.2912	17.7623	9.82181	9.64815	13.7151	13.2678
S8_24695806	8	35.3046	VK195xVK303	2.50985	17.8535	10.0399	9.9046	14.3455	13.3242
S8_25947498	8	37.3104	VK195xVK303	2.22394	18.3372	10.5291	9.73619	15.1425	13.9027
S8_26605936	8	39.878	VK195xVK303	1.45211	16.1139	7.84281	9.27943	12.622	12.1417
S8_27014900	8	39.878	VK195xVK303	1.45211	16.1138	7.84281	9.27943	12.622	12.1417
S8_27950609	8	41.3972	VK195xVK303	0.936149	15.7018	7.35374	8.92526	12.3196	11.8384
S8_27815509	8	41.3972	VK195xVK303	0.936143	15.7018	7.35375	8.92526	12.3196	11.8384
S8_27576453	8	41.3972	VK195xVK303	0.853682	15.8268	7.60414	8.90006	12.4961	11.9762
S8_27469254	8	41.3973	VK195xVK303	0.853679	15.8268	7.60415	8.90006	12.4961	11.9762
S8_30735413	8	47.3228	VK195xVK303	1.61257	18.2647	9.82237	9.71245	13.245	13.7809
S8_30578572	8	47.3228	VK195xVK303	1.61257	18.2647	9.82238	9.71246	13.245	13.7809
S8_29865494	8	47.3228	VK195xVK303	1.61257	18.2647	10.0042	9.87674	13.2497	13.81
S8_29968177	8	47.3229	VK195xVK303	1.61257	18.2647	10.0042	9.87675	13.2497	13.81
S8_30547454	8	47.3229	VK195xVK303	1.61257	18.2647	10.0042	9.87674	13.2497	13.81
S8_31293423	8	48.807	VK195xVK303	1.81485	18.0348	9.9023	9.58236	13.0483	13.7284
S8_31527479	8	49.722	VK195xVK303	2.08326	18.0821	9.92994	9.67375	13.0604	13.7889
S8_33366420	8	52.1889	VK195xVK303	2.47641	18.1606	9.83684	9.93431	12.9038	13.7443
S8_33006425	8	52.1889	VK195xVK303	2.47641	18.1606	9.83684	9.93431	12.9038	13.7443
S8_32855147	8	52.1889	VK195xVK303	2.47639	18.1606	9.83686	9.93431	12.9039	13.7444
S8_32289442	8	52.2319	VK195xVK303	1.93933	18.1619	9.67637	9.58593	12.8412	13.7659
S8_44578937	8	64.6998	VK195xVK303	1.80108	11.3199	6.60614	7.28746	8.54011	11.0979
S8_44542620	8	64.6998	VK195xVK303	1.80108	11.3199	6.60614	7.28746	8.54011	11.0979
S8_44909115	8	64.7383	VK195xVK303	2.07822	11.3063	6.93125	7.79048	8.51108	11.118
S8_44102311	8	68.5452	VK195xVK303	1.9447	10.7837	6.61924	7.20128	8.39906	10.6992
S8_42999479	8	71.4521	VK195xVK303	1.16677	9.70488	5.26949	6.44251	7.61281	9.65625
S8_42785338	8	71.8344	VK195xVK303	1.02778	9.64889	5.25056	6.4375	7.58187	9.60873
S8_42883648	8	71.8344	VK195xVK303	1.02778	9.64889	5.25056	6.4375	7.58187	9.60873
S8_41938718	8	76.3236	VK195xVK303	1.49756	10.9691	5.65924	7.21793	8.04515	10.7247
S8_42008624	8	76.3236	VK195xVK303	1.49756	10.9691	5.65924	7.21793	8.04515	10.7247
S8_41631479	8	77.2875	VK195xVK303	1.68631	11.6598	6.52334	7.49256	8.76598	11.4846
S8_41650770	8	77.2875	VK195xVK303	1.68631	11.6598	6.52334	7.49256	8.76598	11.4846
S8_41090075	8	79.0294	VK195xVK303	1.81094	11.9224	7.68063	6.88656	9.67456	11.6957
S8_40632465	8	79.0295	VK195xVK303	1.81094	11.9224	7.68064	6.88656	9.67456	11.6957
S8_41239621	8	79.0295	VK195xVK303	1.81094	11.9224	7.68064	6.88656	9.67456	11.6957
S8_40951951	8	79.0295	VK195xVK303	1.81094	11.9224	7.68064	6.88656	9.67456	11.6957
S8_40889951	8	79.0295	VK195xVK303	1.81094	11.9224	7.68064	6.88656	9.67456	11.6957
S8_40203790	8	83.3817	VK195xVK303	1.9298	10.2673	5.98701	5.80203	8.489	10.016
S8_40198551	8	83.3817	VK195xVK303	1.9298	10.2673	5.987	5.80203	8.48899	10.016
S8_40011519	8	84.9422	VK195xVK303	1.67514	10.5361	5.28088	5.39206	7.9144	10.029
S8_39881538	8	84.9422	VK195xVK303	1.67513	10.5361	5.28088	5.39206	7.91439	10.029
S8_39901543	8	84.9423	VK195xVK303	1.67514	10.5361	5.28088	5.39206	7.9144	10.029
S8_39702997	8	85.3166	VK195xVK303	1.76544	11.0651	5.82797	5.51217	8.42092	10.4823
S8_38971638	8	86.9328	VK195xVK303	1.79512	12.2084	6.95469	6.26019	9.13815	11.9389
S8_38906540	8	86.9328	VK195xVK303	1.79512	12.2084	6.95469	6.26019	9.13815	11.9389
S8_40494017	8	90.0491	VK195xVK303	2.47215	11.6083	7.84618	6.60039	10.0204	11.4465
S8_40409828	8	90.0491	VK195xVK303	2.47215	11.6083	7.84618	6.60039	10.0204	11.4465
S8_40430652	8	90.0491	VK195xVK303	2.47215	11.6083	7.84618	6.60039	10.0204	11.4465
S8_40430587	8	90.0491	VK195xVK303	2.47215	11.6083	7.84618	6.60039	10.0204	11.4465
S8_41614023	8	92.0781	VK195xVK303	1.99912	12.0784	7.39355	7.05211	9.06162	11.9197
S8_41517723	8	92.0781	VK195xVK303	1.99912	12.0784	7.39355	7.05211	9.06162	11.9197
S8_47627474	8	96.1232	VK195xVK303	2.29101	9.6181	6.12162	5.2984	7.3017	8.30508
S8_48761174	8	100.511	VK195xVK303	1.09737	9.03374	5.74978	3.42097	6.89173	7.41576
S8_48168124	8	100.511	VK195xVK303	1.09737	9.03374	5.74978	3.42097	6.89173	7.41576
S8_46827187	8	107.112	VK195xVK303	1.93074	11.4776	6.94281	6.36138	8.18546	9.97318
S8_46794911	8	107.112	VK195xVK303	1.93074	11.4776	6.94281	6.36138	8.18546	9.97318
S8_46711175	8	107.112	VK195xVK303	1.93074	11.4776	6.94281	6.36138	8.18546	9.97318
S8_45871434	8	108.93	VK195xVK303	1.59577	12.2448	7.30233	6.69464	8.98946	10.8083
S8_45973509	8	108.93	VK195xVK303	1.59577	12.2448	7.30233	6.69464	8.98945	10.8083
S8_45155522	8	110.182	VK195xVK303	1.39555	11.8617	7.14486	7.28171	8.45046	10.6026
S8_45307097	8	110.182	VK195xVK303	1.39555	11.8617	7.14486	7.28171	8.45046	10.6026
S8_45310309	8	110.182	VK195xVK303	1.39555	11.8617	7.14486	7.28171	8.45046	10.6026
S8_45772946	8	110.493	VK195xVK303	1.3967	11.8815	6.93851	6.95278	8.5762	10.6486
S8_45697759	8	110.493	VK195xVK303	1.3967	11.8815	6.93851	6.95277	8.5762	10.6486
S8_46046703	8	111.303	VK195xVK303	1.75442	11.9025	6.99164	6.66823	8.67611	10.7747
S8_64971827	8	118.697	VK195xVK303	0.892773	9.48493	4.8233	4.6771	7.88115	9.0623
S8_64509571	8	119.695	VK195xVK303	1.517	9.50004	4.7169	5.17629	7.83282	8.99122
S8_63037916	8	122.984	VK195xVK303	1.03988	8.25208	3.71207	4.98562	6.40327	7.569
S8_63120160	8	122.984	VK195xVK303	1.03988	8.25208	3.71207	4.98562	6.40327	7.569
S8_62218000	8	128.294	VK195xVK303	0.518619	9.7509	4.74073	5.24186	7.5135	9.63436
S8_62240453	8	128.294	VK195xVK303	0.518619	9.7509	4.74073	5.24186	7.5135	9.63436
S8_62598708	8	134.621	VK195xVK303	0.0161871	6.32052	2.9483	2.80917	4.14335	6.13648
S8_62617582	8	134.621	VK195xVK303	0.0161872	6.32052	2.9483	2.80917	4.14335	6.13648
S8_62783289	8	138.399	VK195xVK303	0.189717	7.22695	3.20186	3.72893	5.31782	6.971
S8_62925237	8	139.635	VK195xVK303	0.319828	7.89808	4.14051	3.74158	6.21665	7.66954
S8_76916303	8	147.759	VK195xVK303	0.793543	7.48747	4.09532	4.2478	6.97534	7.12582
S8_77134096	8	148.637	VK195xVK303	0.798776	7.31566	4.18366	4.14317	6.91441	7.1044
S8_77130579	8	148.637	VK195xVK303	0.798778	7.31566	4.18366	4.14317	6.91441	7.1044
S8_77430810	8	148.637	VK195xVK303	0.798778	7.31566	4.18366	4.14317	6.91441	7.1044
S8_77305989	8	148.637	VK195xVK303	0.798778	7.31566	4.18366	4.14317	6.91441	7.1044
S8_77126394	8	148.937	VK195xVK303	0.93578	7.2989	4.28218	4.23442	6.89474	7.10495
S8_77092862	8	148.937	VK195xVK303	0.935781	7.2989	4.28218	4.23442	6.89474	7.10495
S8_70725726	8	152.142	VK195xVK303	0.744008	7.82217	4.82846	3.65464	6.42979	7.62168
S8_70480831	8	152.839	VK195xVK303	0.764599	7.5006	4.8329	3.37274	5.95753	7.26723
S8_70494412	8	152.839	VK195xVK303	0.764599	7.5006	4.8329	3.37274	5.95753	7.26723
S8_70476656	8	152.839	VK195xVK303	0.764599	7.5006	4.8329	3.37274	5.95753	7.26723
S8_68664033	8	155.134	VK195xVK303	0.661419	8.4248	5.25875	3.31927	5.97394	8.35729
S8_68655237	8	155.134	VK195xVK303	0.661418	8.4248	5.25875	3.31927	5.97394	8.3573
S8_71425942	8	158.471	VK195xVK303	0.521309	8.48778	5.23054	4.16701	7.33968	8.54742
S8_70887754	8	158.471	VK195xVK303	0.525023	8.44442	5.23103	4.12916	7.29965	8.51001
S8_70884493	8	158.471	VK195xVK303	0.525023	8.44442	5.23102	4.12916	7.29964	8.51
S8_71071368	8	158.978	VK195xVK303	0.834165	8.01167	4.87546	4.34249	6.82192	8.09393
S8_71007347	8	158.978	VK195xVK303	0.834164	8.01167	4.87546	4.34249	6.82192	8.09393
S8_71246573	8	159.523	VK195xVK303	0.711469	8.42646	5.0299	4.40793	7.31203	8.5318
S8_71229222	8	159.523	VK195xVK303	0.711469	8.42646	5.0299	4.40793	7.31203	8.5318
S8_71461048	8	159.89	VK195xVK303	0.428298	8.85368	5.03037	4.76394	7.82352	8.96941
S8_61890761	8	163.914	VK195xVK303	0.706679	10.5074	5.40405	5.58381	7.65451	10.2258
S8_61965686	8	163.914	VK195xVK303	0.70668	10.5074	5.40405	5.58381	7.65451	10.2258
S8_60206409	8	166.889	VK195xVK303	0.605728	9.29531	4.81229	4.91584	6.06116	8.91963
S8_60603540	8	166.889	VK195xVK303	0.605729	9.29532	4.81229	4.91584	6.06116	8.91963
S8_57800139	8	171.361	VK195xVK303	0.967522	8.79531	4.49558	4.98971	6.15077	8.47627
S8_57862599	8	171.361	VK195xVK303	0.967522	8.79531	4.49557	4.98971	6.15076	8.47627
S8_57989492	8	172.339	VK195xVK303	1.19702	8.51312	4.35327	4.60975	6.12685	8.2541
S8_57764232	8	174.431	VK195xVK303	1.36358	10.1203	5.74665	5.56252	7.9552	9.86835
S8_57446043	8	174.775	VK195xVK303	1.55403	10.1292	5.72053	5.48364	7.94255	9.86188
S8_56386305	8	178.528	VK195xVK303	0.801414	10.8684	5.55527	5.38435	8.31424	10.5743
S8_55949268	8	178.958	VK195xVK303	0.656241	10.8135	5.54531	5.20111	8.24485	10.504
S8_54060549	8	182.985	VK195xVK303	0.518086	9.69447	5.60636	4.55641	7.72934	9.56642
S8_54435607	8	182.985	VK195xVK303	0.518088	9.69446	5.60637	4.5564	7.72934	9.56641
S8_53713314	8	182.985	VK195xVK303	0.579462	9.52001	5.80169	4.1994	7.47694	9.37333
S8_53858693	8	182.985	VK195xVK303	0.579466	9.51999	5.80169	4.19938	7.47692	9.37332
S8_55201581	8	184.929	VK195xVK303	0.751015	10.6957	5.65872	5.43514	8.07178	10.5136
S8_55447807	8	186.151	VK195xVK303	0.835149	10.302	5.06116	5.42823	7.66161	10.0568
S8_55369388	8	186.151	VK195xVK303	0.835149	10.302	5.06116	5.42823	7.66161	10.0568
S8_76103990	8	190.563	VK195xVK303	0.643373	8.82268	4.38412	5.30815	6.83477	8.62382
S8_76132482	8	190.563	VK195xVK303	0.643374	8.82268	4.38412	5.30815	6.83476	8.62382
S8_75502815	8	191.171	VK195xVK303	0.621155	8.78352	4.3697	5.29773	6.75064	8.61123
S8_75256626	8	192.949	VK195xVK303	0.504731	9.04683	4.6576	4.96705	7.11818	8.84061
S8_74349858	8	194.795	VK195xVK303	0.378648	8.14794	3.73282	4.90633	6.69094	7.83853
S8_74234011	8	195.889	VK195xVK303	0.357367	7.23825	3.19104	4.63546	6.07168	6.83902
S8_73822517	8	195.889	VK195xVK303	0.357367	7.23824	3.19103	4.63546	6.07167	6.83901
S8_73734493	8	196.384	VK195xVK303	0.401046	7.3729	3.50036	4.47279	6.29721	7.00436
S8_71650954	8	201.494	VK195xVK303	0.452295	8.16323	3.75691	5.33713	7.37101	7.88694
S8_71820850	8	201.494	VK195xVK303	0.452295	8.16323	3.75691	5.33713	7.37101	7.88694
S8_71780516	8	201.494	VK195xVK303	0.452295	8.16323	3.75691	5.33713	7.37101	7.88694
S8_58212882	8	212.819	VK195xVK303	0.461825	8.80769	4.05815	4.70124	7.69417	8.2063
S8_58205827	8	212.819	VK195xVK303	0.461826	8.80769	4.05815	4.70124	7.69417	8.2063
S8_58304829	8	220.093	VK195xVK303	0.847895	8.29403	3.24443	5.42925	7.48417	7.75889
S8_59074775	8	224.291	VK195xVK303	0.660227	7.92984	3.22944	4.50374	6.17537	7.39627
S8_59061835	8	224.291	VK195xVK303	0.660227	7.92984	3.22944	4.50374	6.17537	7.39627
S8_59241095	8	224.291	VK195xVK303	0.660227	7.92984	3.22944	4.50374	6.17537	7.39627
S8_59434524	8	226.185	VK195xVK303	0.820518	6.55134	2.54214	4.09225	5.56635	6.12019
S8_59814982	8	228.311	VK195xVK303	1.09062	5.99967	2.49099	3.78039	4.91043	5.6197
S8_59876495	8	229.381	VK195xVK303	1.18525	6.82066	3.03642	4.20099	5.27342	6.42141
S8_59926930	8	230.22	VK195xVK303	1.50318	7.06857	3.31282	4.77512	5.38691	6.67039
S8_59936592	8	230.22	VK195xVK303	1.50319	7.06857	3.31282	4.77513	5.38691	6.67039
S8_59931946	8	230.22	VK195xVK303	1.50319	7.06857	3.31282	4.77513	5.38691	6.67039
S8_79188956	8	237.567	VK195xVK303	0.91084	8.81585	4.62953	4.81816	6.58681	8.49686
S8_79852549	8	237.567	VK195xVK303	0.91084	8.81585	4.62953	4.81816	6.58681	8.49686
S8_80024852	8	237.567	VK195xVK303	0.91084	8.81585	4.62953	4.81816	6.58682	8.49686
S8_79850921	8	237.567	VK195xVK303	0.91084	8.81585	4.62953	4.81816	6.58682	8.49686
S8_79797145	8	237.567	VK195xVK303	0.91084	8.81584	4.62952	4.81816	6.58681	8.49685
S8_80297980	8	238.305	VK195xVK303	0.592356	8.0633	4.04375	4.41038	5.92752	7.86753
S8_79019236	8	239.434	VK195xVK303	0.712467	7.50962	4.28929	3.79472	5.93049	7.32668
S8_79024730	8	239.434	VK195xVK303	0.712467	7.50962	4.28929	3.79473	5.93049	7.32669
S8_78878734	8	241.017	VK195xVK303	0.937305	8.79321	5.45854	4.33633	7.13465	8.58817
S8_78779378	8	241.442	VK195xVK303	1.10228	8.99102	5.36502	4.57888	7.28287	8.62645
S8_78878626	8	241.442	VK195xVK303	1.10228	8.99102	5.36502	4.57888	7.28287	8.62645
S8_78654070	8	242.639	VK195xVK303	1.21552	8.65758	4.81773	4.76509	7.25726	8.29793
S8_78374525	8	243.262	VK195xVK303	1.06648	8.68596	4.15954	5.08051	6.62587	8.30038
S8_78486660	8	243.262	VK195xVK303	1.06648	8.68596	4.15954	5.08051	6.62587	8.30038
S8_80861949	8	245.585	VK195xVK303	0.768883	7.83898	3.17878	5.21436	5.54505	7.48296
S8_80738705	8	245.585	VK195xVK303	0.768883	7.83898	3.17878	5.21436	5.54505	7.48296
S8_80532716	8	245.585	VK195xVK303	0.768883	7.83898	3.17878	5.21436	5.54505	7.48296
S8_110314910	8	263.823	VK195xVK303	0.264192	3.85038	2.56081	1.58339	3.76306	2.2333
S8_122986593	8	266.574	VK195xVK303	0.509128	3.14457	2.07341	1.16702	2.9248	2.04818
S8_121868991	8	266.574	VK195xVK303	0.509127	3.14457	2.07341	1.16702	2.92481	2.04818
S8_121659273	8	268.093	VK195xVK303	0.0953508	3.35228	1.98716	1.19818	3.32723	2.13649
S8_121106270	8	268.093	VK195xVK303	0.0953376	3.35228	1.98717	1.19815	3.32722	2.13648
S8_121395848	8	268.093	VK195xVK303	0.0953375	3.35228	1.98718	1.19815	3.32722	2.13648
S8_121128073	8	268.093	VK195xVK303	0.0953376	3.35228	1.98718	1.19815	3.32722	2.13648
S8_120229194	8	270.1	VK195xVK303	0.15006	2.87595	1.84858	1.00571	3.30575	2.07044
S8_120390486	8	270.1	VK195xVK303	0.15006	2.87595	1.84858	1.0057	3.30575	2.07044
S8_120090534	8	271.588	VK195xVK303	0.141641	2.16517	1.41426	0.889054	2.7069	1.51021
S8_120023105	8	271.588	VK195xVK303	0.141641	2.16516	1.41426	0.889054	2.7069	1.51021
S8_119436214	8	273.199	VK195xVK303	0.135261	2.04853	1.18546	0.873717	2.42681	1.00363
S8_119266402	8	273.199	VK195xVK303	0.135261	2.04853	1.18546	0.873717	2.42681	1.00363
S8_119246869	8	273.199	VK195xVK303	0.135261	2.04853	1.18545	0.873718	2.42681	1.00363
S8_119246340	8	273.199	VK195xVK303	0.135261	2.04853	1.18545	0.873719	2.42681	1.00363
S8_119165781	8	274.428	VK195xVK303	0.0770127	2.21897	1.29762	1.03023	2.7298	1.10306
S8_119146134	8	274.428	VK195xVK303	0.0770126	2.21897	1.29763	1.03023	2.7298	1.10306
S8_118467749	8	275.913	VK195xVK303	0.0687057	2.02462	1.17654	0.98469	2.22551	1.07227
S8_118776844	8	275.913	VK195xVK303	0.0687057	2.02462	1.17654	0.98469	2.22551	1.07227
S8_116919284	8	277.733	VK195xVK303	0.0386671	2.00978	1.08328	1.0464	2.22257	1.10833
S8_116668659	8	277.733	VK195xVK303	0.0386673	2.00978	1.08328	1.0464	2.22257	1.10833
S8_116974800	8	277.733	VK195xVK303	0.0386678	2.00979	1.08327	1.0464	2.22258	1.10834
S8_115963389	8	279.052	VK195xVK303	0.0299224	1.92846	1.16031	0.890425	2.39999	1.01436
S8_115946616	8	279.052	VK195xVK303	0.0299225	1.92846	1.16031	0.890425	2.39999	1.01436
S8_115838639	8	282.204	VK195xVK303	0.170347	2.10427	1.38417	0.860798	2.32168	0.974006
S8_115808334	8	282.204	VK195xVK303	0.170347	2.10427	1.38417	0.860798	2.32168	0.974005
S8_115766843	8	282.204	VK195xVK303	0.170347	2.10427	1.38417	0.860798	2.32168	0.974005
S8_115845011	8	282.204	VK195xVK303	0.17035	2.10428	1.38419	0.860799	2.3217	0.974012
S8_115867336	8	282.204	VK195xVK303	0.17035	2.10428	1.38419	0.860799	2.3217	0.974012
S8_115838595	8	282.204	VK195xVK303	0.17035	2.10428	1.38419	0.860799	2.3217	0.974012
S8_114651364	8	286.297	VK195xVK303	0.252087	1.5471	1.20906	0.704098	1.82953	1.05936
S8_115158301	8	286.297	VK195xVK303	0.252087	1.5471	1.20906	0.704098	1.82953	1.05936
S8_115450229	8	288.038	VK195xVK303	0.200717	1.74499	0.853439	1.16901	1.861	1.31008
S8_115638634	8	288.714	VK195xVK303	0.339126	1.89324	0.935314	1.16728	1.74769	1.06361
S8_136048250	8	297.953	VK195xVK303	0.0619745	3.31054	1.64939	1.81691	3.01028	2.24378
S8_135994534	8	297.953	VK195xVK303	0.0619745	3.31054	1.64939	1.81691	3.01028	2.24378
S8_135615330	8	298.037	VK195xVK303	0.119283	2.90717	1.42349	1.63054	2.79844	1.75535
S8_133250383	8	301.945	VK195xVK303	0.197274	2.52419	1.20123	1.268	2.51595	1.32115
S8_132754633	8	302.411	VK195xVK303	0.283262	2.44304	1.01283	1.44753	2.401	1.27377
S8_131410116	8	304.779	VK195xVK303	0.407222	2.42721	0.849369	1.49673	2.0377	1.34134
S8_131358403	8	304.779	VK195xVK303	0.407222	2.42721	0.849369	1.49673	2.0377	1.34134
S8_130663706	8	305.043	VK195xVK303	0.391172	2.57394	1.02871	1.51144	2.20423	1.44097
S8_109998554	8	310.264	VK195xVK303	0.281122	2.92149	1.74859	1.49009	2.84361	1.88528
S8_110039448	8	310.264	VK195xVK303	0.281122	2.92149	1.74859	1.49009	2.84361	1.88528
S8_109867688	8	310.976	VK195xVK303	0.254994	2.70165	1.56593	1.33949	2.49808	1.53614
S8_109592315	8	310.976	VK195xVK303	0.254987	2.70166	1.56593	1.3395	2.49807	1.53615
S8_109083144	8	314.2	VK195xVK303	0.213152	3.32796	1.96325	1.3949	2.46225	1.86695
S8_108862138	8	315.754	VK195xVK303	0.249158	3.54413	1.98954	1.1879	2.40559	2.01053
S8_107239070	8	315.79	VK195xVK303	0.190315	3.62774	2.04647	1.15123	2.46473	2.05677
S8_107279406	8	315.79	VK195xVK303	0.190315	3.62774	2.04647	1.15123	2.46473	2.05677
S8_103085347	8	324.26	VK195xVK303	0.0586533	2.99438	1.99645	1.13328	2.66117	2.62053
S8_103070527	8	324.26	VK195xVK303	0.0586533	2.99438	1.99645	1.13328	2.66117	2.62053
S8_103337131	8	327.071	VK195xVK303	0.178124	2.71809	2.01343	0.734656	2.45155	2.38187
S8_103646712	8	327.071	VK195xVK303	0.181169	2.71779	2.01394	0.733977	2.45008	2.38243
S8_103735051	8	327.071	VK195xVK303	0.181168	2.71779	2.01394	0.733977	2.45008	2.38243
S8_103239333	8	327.116	VK195xVK303	0.190647	2.71998	2.01736	0.752866	2.43404	2.37633
S8_165587546	8	339.448	VK195xVK303	0.132574	1.72571	0.968355	0.97263	1.6891	1.11231
S8_165558312	8	339.448	VK195xVK303	0.132573	1.72571	0.968355	0.97263	1.6891	1.11231
S9_818060	9	0	VK195xVK303	1.56688	0.270854	0.533102	0.0312636	0.525266	0.647181
S9_1532049	9	1e-05	VK195xVK303	1.56688	0.270854	0.533102	0.0312636	0.525266	0.647181
S9_2601517	9	0.416935	VK195xVK303	1.76549	0.338032	0.608563	0.0323072	0.49233	0.733463
S9_3528343	9	3.36234	VK195xVK303	1.49167	0.428553	0.601352	0.0784366	0.692398	0.95481
S9_3912528	9	3.71609	VK195xVK303	1.34033	0.359385	0.466506	0.0765538	0.66149	0.857622
S9_4135100	9	3.7161	VK195xVK303	1.34033	0.359386	0.466506	0.0765537	0.661491	0.857623
S9_3983082	9	3.71611	VK195xVK303	1.34033	0.359386	0.466507	0.0765536	0.661491	0.857623
S9_6376599	9	12.1464	VK195xVK303	1.8088	0.0113264	0.145414	0.130051	0.329575	0.539453
S9_6697997	9	15.1248	VK195xVK303	2.03117	0.197589	0.0679594	0.251738	0.65062	0.550769
S9_7502646	9	15.1249	VK195xVK303	2.03117	0.197589	0.0679595	0.251738	0.65062	0.550769
S9_6673091	9	15.1249	VK195xVK303	2.03117	0.197589	0.0679595	0.251738	0.65062	0.550769
S9_11192190	9	29.8641	VK195xVK303	0.714157	0.303441	0.120377	0.179085	0.407869	0.0595884
S9_11296916	9	30.433	VK195xVK303	0.845595	0.339997	0.195132	0.15979	0.329837	0.138222
S9_11377313	9	30.433	VK195xVK303	0.845594	0.339997	0.195132	0.15979	0.329838	0.138222
S9_12981553	9	34.7897	VK195xVK303	0.789235	0.348941	0.0892109	0.362857	0.608382	0.0898038
S9_16353375	9	38.0981	VK195xVK303	0.967796	0.105005	0.0168725	0.28852	0.432305	0.0359539
S9_17051258	9	38.0981	VK195xVK303	0.967796	0.105004	0.0168726	0.288519	0.432305	0.0359541
S9_18735454	9	40.7442	VK195xVK303	0.830874	0.0264776	0.106178	0.226969	0.270409	0.111304
S9_19169322	9	42.3759	VK195xVK303	0.549022	0.0767974	0.025716	0.135197	0.256938	0.0476748
S9_19427774	9	42.3759	VK195xVK303	0.548261	0.0751793	0.0284399	0.132838	0.258185	0.0500394
S9_19797373	9	43.3088	VK195xVK303	0.652655	0.19962	0.0749508	0.187937	0.497056	0.00760407
S9_25806362	9	49.8239	VK195xVK303	0.728396	0.382753	0.312624	0.263307	0.723183	0.179323
S9_25748385	9	51.4764	VK195xVK303	0.637569	0.400758	0.247344	0.208787	0.676479	0.24009
S9_25441976	9	51.4764	VK195xVK303	0.639883	0.40182	0.247202	0.210366	0.680823	0.240199
S9_24763240	9	57.9705	VK195xVK303	1.89603	0.138078	0.0830716	0.32921	0.436668	0.276814
S9_24751435	9	57.9705	VK195xVK303	1.89603	0.138078	0.0830719	0.32921	0.436668	0.276815
S9_24638643	9	58.9465	VK195xVK303	1.6723	0.0560839	0.0766234	0.344915	0.281018	0.15433
S9_23373517	9	62.9743	VK195xVK303	1.38443	0.0698627	0.0491711	0.405975	0.315539	0.0585445
S9_21850313	9	65.3648	VK195xVK303	0.948462	0.0608974	0.0412991	0.338371	0.289101	0.0180464
S9_21759697	9	66.2749	VK195xVK303	0.814275	0.170925	0.0090246	0.47396	0.431266	0.00376518
S9_21272734	9	67.3703	VK195xVK303	0.715335	0.300904	0.0282703	0.42226	0.613299	0.0125513
S9_20919469	9	69.2052	VK195xVK303	0.618854	0.422509	0.239609	0.465284	0.823986	0.022486
S9_20953828	9	69.2052	VK195xVK303	0.618854	0.42251	0.239609	0.465284	0.823986	0.022486
S9_21062198	9	69.2052	VK195xVK303	0.618854	0.42251	0.239609	0.465284	0.823986	0.022486
S9_20380808	9	77.5104	VK195xVK303	0.47782	0.335521	0.143492	0.260984	0.698142	0.010163
S9_20337673	9	77.5104	VK195xVK303	0.47782	0.335521	0.143492	0.260984	0.698142	0.0101629
S9_27323472	9	90.9374	VK195xVK303	0.373508	0.251437	0.227545	0.0580198	0.843555	0.111853
S9_27321490	9	90.9374	VK195xVK303	0.373508	0.251437	0.227544	0.0580197	0.843554	0.111853
S9_26184447	9	95.6868	VK195xVK303	0.390657	0.162359	0.167155	0.032142	0.591515	0.0349791
S9_37969980	9	101.307	VK195xVK303	0.233728	0.19966	0.362974	0.000763544	0.462422	0.0871857
S9_38515605	9	102.912	VK195xVK303	0.299485	0.122898	0.116454	0.0324593	0.361288	0.104206
S9_38712916	9	102.912	VK195xVK303	0.299485	0.122897	0.116453	0.032459	0.361287	0.104206
S9_38808747	9	102.912	VK195xVK303	0.299486	0.122897	0.116453	0.0324587	0.361287	0.104205
S9_38912545	9	102.912	VK195xVK303	0.299486	0.122897	0.116453	0.0324585	0.361287	0.104204
S9_41020799	9	104.823	VK195xVK303	0.323961	0.14034	0.0943088	0.0325759	0.357699	0.0671571
S9_35313881	9	106.809	VK195xVK303	0.306119	0.105383	0.0445131	0.0263919	0.2101	0.0906486
S9_35274833	9	106.809	VK195xVK303	0.306119	0.105382	0.0445129	0.0263918	0.210099	0.0906486
S9_31491871	9	108.618	VK195xVK303	0.173875	0.0682203	0.0862769	0.0300733	0.0787483	0.072263
S9_33212656	9	108.618	VK195xVK303	0.173875	0.0682203	0.0862769	0.0300733	0.0787483	0.072263
S9_30894172	9	108.618	VK195xVK303	0.173875	0.0682202	0.0862768	0.0300734	0.0787483	0.072263
S9_34827961	9	109.537	VK195xVK303	0.172841	0.0144435	0.0244903	0.0155405	0.0884038	0.0960731
S9_34448653	9	109.537	VK195xVK303	0.172841	0.0144435	0.0244903	0.0155405	0.0884038	0.0960731
S9_35456060	9	110.405	VK195xVK303	0.279123	0.0541661	0.0210854	0.0131125	0.147026	0.0835827
S9_35449897	9	110.405	VK195xVK303	0.279123	0.0541661	0.0210854	0.0131126	0.147026	0.0835827
S9_36004293	9	112.098	VK195xVK303	0.236337	0.150366	0.0747858	0.0568243	0.208686	0.191123
S9_36054352	9	112.098	VK195xVK303	0.236337	0.150366	0.0747862	0.0568244	0.208687	0.191123
S9_36007655	9	112.098	VK195xVK303	0.236337	0.150367	0.0747863	0.0568244	0.208687	0.191123
S9_36933520	9	114.338	VK195xVK303	0.197398	0.111548	0.139868	0.0307312	0.230866	0.0523209
S9_37322990	9	114.338	VK195xVK303	0.197398	0.111548	0.139868	0.0307313	0.230866	0.0523209
S9_36865452	9	114.338	VK195xVK303	0.197398	0.111549	0.139868	0.0307313	0.230867	0.0523209
S9_37367108	9	114.74	VK195xVK303	0.251701	0.0899829	0.0824129	0.034302	0.291427	0.0477906
S9_41883257	9	116.763	VK195xVK303	0.282418	0.150054	0.11183	0.0754091	0.427471	0.00614305
S9_42160595	9	116.763	VK195xVK303	0.282419	0.150054	0.11183	0.0754092	0.427471	0.00614305
S9_41683294	9	117.595	VK195xVK303	0.331867	0.196433	0.241679	0.062483	0.490115	0.0175016
S9_41588338	9	117.595	VK195xVK303	0.331867	0.196433	0.241679	0.062483	0.490115	0.0175016
S9_41745191	9	117.595	VK195xVK303	0.331868	0.196434	0.241679	0.062483	0.490115	0.0175016
S9_41574526	9	117.595	VK195xVK303	0.331868	0.196434	0.241678	0.062483	0.490115	0.0175015
S9_42425702	9	119.85	VK195xVK303	0.381141	0.335158	0.142181	0.181563	0.563878	0.0290275
S9_42577157	9	119.85	VK195xVK303	0.381141	0.335158	0.142181	0.181563	0.563878	0.0290276
S9_42610217	9	119.85	VK195xVK303	0.381141	0.335159	0.142181	0.181564	0.563879	0.029028
S9_43449089	9	121.406	VK195xVK303	0.616578	0.491866	0.18495	0.290603	0.766853	0.122621
S9_43260818	9	121.406	VK195xVK303	0.616578	0.491867	0.18495	0.290603	0.766853	0.122621
S9_43368859	9	121.406	VK195xVK303	0.616579	0.491867	0.18495	0.290603	0.766854	0.122622
S9_43771762	9	124.246	VK195xVK303	0.781744	0.410981	0.138961	0.277624	0.791364	0.11102
S9_44044496	9	125.702	VK195xVK303	0.936973	0.460932	0.262491	0.211839	1.03033	0.136656
S9_44616086	9	127.715	VK195xVK303	0.903101	0.497102	0.380775	0.151152	1.06606	0.0704597
S9_44537234	9	127.715	VK195xVK303	0.9031	0.497102	0.380775	0.151152	1.06606	0.0704597
S9_44910817	9	133.131	VK195xVK303	0.380116	0.21994	0.23541	0.055214	0.563571	0.010461
S9_44904411	9	133.131	VK195xVK303	0.380116	0.21994	0.23541	0.055214	0.563571	0.010461
S9_44873770	9	133.131	VK195xVK303	0.380116	0.21994	0.23541	0.0552139	0.563571	0.010461
S9_45269018	9	134.635	VK195xVK303	0.449506	0.209273	0.236609	0.0399258	0.590056	0.00348559
S9_45817527	9	135.158	VK195xVK303	0.260048	0.188379	0.237396	0.00600455	0.501955	0.00591962
S9_46479346	9	138.578	VK195xVK303	0.0522123	0.0941557	0.146017	0.0186292	0.251484	0.0293947
S9_46426055	9	138.578	VK195xVK303	0.0522123	0.0941557	0.146017	0.0186292	0.251484	0.0293947
S9_46911436	9	138.578	VK195xVK303	0.0522123	0.0941557	0.146017	0.0186292	0.251484	0.0293946
S9_46159869	9	138.859	VK195xVK303	0.0338444	0.106528	0.266449	0.0171512	0.320506	0.00373289
S9_52180237	9	145.459	VK195xVK303	0.0423354	0.212743	0.364093	0.0452135	0.687808	0.019583
S9_51558090	9	145.692	VK195xVK303	0.0234299	0.112661	0.237676	0.0695653	0.513229	0.0986539
S9_51353308	9	145.692	VK195xVK303	0.0234299	0.112661	0.237676	0.0695653	0.513228	0.0986539
S9_51711389	9	145.692	VK195xVK303	0.0234299	0.112661	0.237676	0.0695653	0.513228	0.098654
S9_105654508	9	152.232	VK195xVK303	0.128162	0.0775253	0.0743323	0.246764	0.348875	0.150767
S9_105113772	9	152.232	VK195xVK303	0.128162	0.0775252	0.0743322	0.246764	0.348875	0.150767
S9_105901996	9	153.794	VK195xVK303	0.0416797	0.0241403	0.0642996	0.120772	0.136541	0.145575
S9_108690458	9	156.395	VK195xVK303	0.127254	0.0159754	0.0880085	0.112113	0.0225502	0.3628
S9_108160850	9	156.395	VK195xVK303	0.134291	0.018934	0.0924385	0.112361	0.0243784	0.373158
S9_108240337	9	156.395	VK195xVK303	0.134291	0.0189342	0.0924387	0.112361	0.0243785	0.373159
S9_109188545	9	159.479	VK195xVK303	0.0551023	0.058357	0.127806	0.0417659	0.240473	0.0843358
S9_109414092	9	159.479	VK195xVK303	0.0551026	0.058357	0.127806	0.0417656	0.240473	0.0843359
S9_53462917	9	163.127	VK195xVK303	0.0769076	0.153038	0.1723	0.126442	0.310875	0.165011
S9_74849354	9	164.133	VK195xVK303	0.164366	0.171365	0.1004	0.229324	0.250542	0.343972
S9_71726353	9	165.36	VK195xVK303	0.342562	0.0444921	0.0232451	0.170704	0.150543	0.244516
S9_70876221	9	165.772	VK195xVK303	0.344592	0.0437781	0.0247706	0.0908741	0.203222	0.236371
S9_70885966	9	165.772	VK195xVK303	0.344592	0.0437781	0.0247706	0.0908741	0.203222	0.236371
S9_69238070	9	168.216	VK195xVK303	0.0591463	0.00651891	0.064806	0.0906985	0.108576	0.0658744
S9_68886818	9	168.216	VK195xVK303	0.0591459	0.00651893	0.0648065	0.0906979	0.108577	0.065874
S9_67596186	9	169.839	VK195xVK303	0.0093309	0.0187417	0.0826118	0.0403628	0.0871014	0.0580067
S9_66264330	9	171.051	VK195xVK303	0.00391926	0.0468261	0.0767288	0.0222444	0.0699931	0.0439442
S9_65802383	9	171.051	VK195xVK303	0.00391925	0.0468264	0.0767289	0.0222444	0.069993	0.0439442
S9_65700255	9	171.051	VK195xVK303	0.00391925	0.0468264	0.0767289	0.0222444	0.069993	0.0439442
S9_66701741	9	171.051	VK195xVK303	0.00391925	0.0468264	0.0767289	0.0222444	0.069993	0.0439442
S9_65505530	9	171.433	VK195xVK303	0.0229992	0.108808	0.154865	0.0110609	0.178234	0.0584106
S9_65086621	9	172.636	VK195xVK303	0.12189	0.109366	0.126146	0.0157465	0.202678	0.0392918
S9_64604672	9	172.964	VK195xVK303	0.150244	0.0419483	0.057531	0.0989074	0.166231	0.0243989
S9_62409656	9	175.407	VK195xVK303	0.219298	0.080924	0.112794	0.167886	0.383271	0.110069
S9_62764376	9	175.407	VK195xVK303	0.219298	0.0809241	0.112794	0.167886	0.383271	0.110069
S9_61992549	9	176.348	VK195xVK303	0.228023	0.0866951	0.191193	0.124258	0.561157	0.091526
S9_62024321	9	176.348	VK195xVK303	0.228023	0.0866951	0.191193	0.124258	0.561157	0.091526
S9_60810543	9	179.444	VK195xVK303	0.479702	0.00741183	0.0726198	0.209005	0.185409	0.160088
S9_60455140	9	179.444	VK195xVK303	0.479701	0.00741178	0.0726197	0.209006	0.185408	0.160089
S9_59292921	9	183.607	VK195xVK303	0.0514325	0.157122	0.324313	0.0186124	0.487096	0.00820054
S9_59298008	9	183.607	VK195xVK303	0.0514327	0.157122	0.324313	0.0186125	0.487096	0.00820054
S9_59021570	9	184.746	VK195xVK303	0.0510086	0.105872	0.197048	0.0272838	0.366037	0.0348795
S9_54628301	9	189.386	VK195xVK303	0.185241	0.148146	0.223019	0.0459241	0.393262	0.0182825
S9_58422266	9	189.386	VK195xVK303	0.18524	0.148146	0.223019	0.0459242	0.393262	0.0182826
S9_58398242	9	189.386	VK195xVK303	0.18524	0.148146	0.223019	0.0459243	0.393262	0.0182826
S9_54520836	9	189.386	VK195xVK303	0.18524	0.148145	0.223019	0.0459243	0.393261	0.0182826
S9_54008692	9	189.386	VK195xVK303	0.18524	0.148145	0.223019	0.0459244	0.393261	0.0182826
S9_53752134	9	189.386	VK195xVK303	0.185241	0.148146	0.223019	0.0459255	0.393262	0.0182819
S9_80993779	9	189.796	VK195xVK303	0.147927	0.169141	0.237173	0.043069	0.426907	0.0114135
S9_55161223	9	192.348	VK195xVK303	0.524375	0.380391	0.226962	0.101156	0.574803	0.0279559
S9_55405147	9	192.348	VK195xVK303	0.524374	0.380392	0.226962	0.101156	0.574803	0.027956
S9_56012361	9	194.104	VK195xVK303	0.698063	0.538977	0.188159	0.380982	0.764487	0.156641
S9_56162425	9	195.243	VK195xVK303	0.808629	0.164484	0.00776806	0.288068	0.510575	0.0367398
S9_56299137	9	195.993	VK195xVK303	0.649111	0.116331	0.0450825	0.117159	0.353935	0.00579495
S9_82542913	9	198.928	VK195xVK303	0.232136	0.262731	0.266808	0.0473893	0.592504	0.0297192
S9_82381060	9	198.928	VK195xVK303	0.232136	0.262731	0.266808	0.0473892	0.592504	0.0297189
S9_81336783	9	200.239	VK195xVK303	0.132714	0.171373	0.249363	0.0325903	0.42983	0.00934326
S9_80574322	9	200.239	VK195xVK303	0.132714	0.171373	0.249362	0.0325899	0.429829	0.00934326
S9_76473772	9	201.411	VK195xVK303	0.162988	0.163612	0.267197	0.00819216	0.364254	0.0634917
S9_76300539	9	201.411	VK195xVK303	0.162988	0.163612	0.267197	0.00819216	0.364254	0.0634917
S9_77242400	9	201.736	VK195xVK303	0.193403	0.184158	0.269837	0.00365039	0.358898	0.0865877
S9_77223021	9	201.736	VK195xVK303	0.193403	0.184158	0.269837	0.00365039	0.358898	0.0865877
S9_78920102	9	203.231	VK195xVK303	0.168192	0.236159	0.424196	0.0254517	0.442229	0.118859
S9_78837838	9	203.231	VK195xVK303	0.168192	0.236159	0.424196	0.0254517	0.442229	0.118859
S9_79408482	9	203.948	VK195xVK303	0.196822	0.327356	0.570382	0.0361326	0.394835	0.164666
S9_79481089	9	203.959	VK195xVK303	0.196159	0.326825	0.570481	0.0359573	0.394494	0.163639
S9_79862254	9	204.629	VK195xVK303	0.15274	0.293796	0.564099	0.0321721	0.38409	0.0980623
S9_80445223	9	205.672	VK195xVK303	0.108599	0.196255	0.333972	0.00999725	0.307135	0.0435959
S9_80481578	9	205.672	VK195xVK303	0.108599	0.196255	0.333972	0.00999728	0.307135	0.0435957
S9_80169660	9	205.672	VK195xVK303	0.108599	0.196255	0.333972	0.00999728	0.307135	0.0435957
S9_56842489	9	207.516	VK195xVK303	0.0833466	0.0950941	0.218521	0.0793747	0.312791	0.0504927
S9_56795167	9	207.838	VK195xVK303	0.0741925	0.0683672	0.137107	0.150713	0.208014	0.0349504
S9_56526606	9	207.838	VK195xVK303	0.0741925	0.0683672	0.137107	0.150713	0.208014	0.0349504
S9_56799083	9	207.838	VK195xVK303	0.0741925	0.0683672	0.137107	0.150713	0.208014	0.0349504
S9_57023476	9	208.876	VK195xVK303	0.135291	0.0773857	0.213214	0.10323	0.30295	0.0471056
S9_57411957	9	208.876	VK195xVK303	0.135291	0.0773857	0.213214	0.10323	0.30295	0.0471056
S9_58441767	9	208.876	VK195xVK303	0.135291	0.0773857	0.213214	0.10323	0.30295	0.0471056
S9_57898828	9	208.876	VK195xVK303	0.135291	0.0773857	0.213214	0.10323	0.30295	0.0471056
S9_58302440	9	208.876	VK195xVK303	0.135291	0.0773857	0.213214	0.10323	0.30295	0.0471056
S9_56987204	9	208.876	VK195xVK303	0.135291	0.0773859	0.213214	0.10323	0.30295	0.0471055
S9_54670435	9	210.37	VK195xVK303	0.219346	0.0774433	0.150194	0.0574928	0.341964	0.0686755
S9_54247155	9	210.37	VK195xVK303	0.219347	0.0774428	0.150192	0.0574928	0.341963	0.0686761
S9_54408465	9	210.37	VK195xVK303	0.219347	0.0774426	0.150192	0.0574927	0.341963	0.0686763
S9_54403521	9	210.37	VK195xVK303	0.219347	0.0774424	0.150191	0.0574926	0.341962	0.0686764
S9_54140187	9	210.37	VK195xVK303	0.219348	0.0774424	0.15019	0.0574928	0.341962	0.0686765
S9_54181049	9	210.37	VK195xVK303	0.219348	0.0774425	0.150191	0.0574931	0.341962	0.0686765
S9_75600570	9	212.238	VK195xVK303	0.256431	0.0781271	0.119779	0.167519	0.292606	0.0849355
S9_75204519	9	212.238	VK195xVK303	0.256432	0.0781275	0.119779	0.16752	0.292607	0.0849356
S9_75150002	9	212.238	VK195xVK303	0.256432	0.0781276	0.119779	0.16752	0.292607	0.0849356
S9_97117198	9	215.982	VK195xVK303	0.42845	0.22218	0.293425	0.107813	0.356242	0.119829
S9_97122087	9	215.982	VK195xVK303	0.42845	0.22218	0.293426	0.107813	0.356242	0.119829
S9_98481532	9	216.444	VK195xVK303	0.34946	0.096792	0.138252	0.135751	0.234219	0.0908902
S9_97458326	9	216.444	VK195xVK303	0.34946	0.0967921	0.138252	0.135752	0.234219	0.0908901
S9_100279237	9	216.763	VK195xVK303	0.36791	0.0718248	0.0838586	0.096231	0.272536	0.0981355
S9_96297496	9	221.053	VK195xVK303	0.587543	0.125749	0.199823	0.119994	0.489423	0.0938049
S9_96329625	9	221.053	VK195xVK303	0.587543	0.125749	0.199823	0.119995	0.489423	0.0938048
S9_96398821	9	221.053	VK195xVK303	0.587543	0.125749	0.199823	0.119995	0.489423	0.0938047
S9_96063363	9	222.638	VK195xVK303	0.50227	0.0505144	0.0745396	0.0960273	0.330131	0.120843
S9_96138069	9	222.638	VK195xVK303	0.502269	0.0505145	0.0745397	0.0960272	0.330131	0.120843
S9_95694599	9	223.747	VK195xVK303	0.399235	0.125794	0.181384	0.134595	0.456898	0.0446217
S9_95711584	9	223.747	VK195xVK303	0.399234	0.125794	0.181384	0.134595	0.456897	0.0446219
S9_95835068	9	223.747	VK195xVK303	0.399233	0.125793	0.181384	0.134595	0.456896	0.044622
S9_95660898	9	223.747	VK195xVK303	0.399233	0.125793	0.181384	0.134595	0.456896	0.044622
S9_112196661	9	230.226	VK195xVK303	0.584915	0.129226	0.0273308	0.137115	0.397091	0.178426
S9_112286445	9	230.226	VK195xVK303	0.584914	0.129226	0.0273313	0.137116	0.397092	0.178425
S9_112288961	9	230.226	VK195xVK303	0.584914	0.129226	0.0273313	0.137116	0.397092	0.178425
S9_112189728	9	230.226	VK195xVK303	0.584957	0.129214	0.0273136	0.137111	0.397085	0.178458
S9_112230030	9	230.226	VK195xVK303	0.584956	0.129214	0.0273136	0.13711	0.397085	0.178458
S9_111743586	9	234.303	VK195xVK303	0.20372	0.0581572	0.0198222	0.107931	0.14825	0.38256
S9_110755016	9	234.74	VK195xVK303	0.240048	0.0647681	0.0600392	0.0552458	0.262857	0.189276
S9_110556762	9	235.764	VK195xVK303	0.252177	0.0953157	0.18607	0.0635329	0.378429	0.0784791
S9_110304772	9	235.764	VK195xVK303	0.252635	0.0977358	0.186376	0.0606368	0.385482	0.0753787
S9_109708166	9	236.23	VK195xVK303	0.257543	0.116366	0.2474	0.00701094	0.402959	0.0561168
S9_112413999	9	239.201	VK195xVK303	0.309386	0.343539	0.26082	0.0784917	0.628732	0.000525278
S9_113249704	9	240.909	VK195xVK303	0.175434	0.285086	0.442492	0.00488743	0.528111	0.0157089
S9_113147807	9	240.909	VK195xVK303	0.175435	0.285085	0.442492	0.00488743	0.528111	0.015709
S9_113431974	9	241.319	VK195xVK303	0.231798	0.214518	0.352204	0.0175748	0.504072	0.0290029
S9_113585995	9	241.319	VK195xVK303	0.231798	0.214518	0.352204	0.0175747	0.504072	0.029003
S9_113682272	9	241.319	VK195xVK303	0.231798	0.214517	0.352203	0.0175749	0.504073	0.0290025
S9_114010918	9	242.793	VK195xVK303	0.225662	0.232126	0.287729	0.0272991	0.642466	0.0174938
S9_114234919	9	242.793	VK195xVK303	0.225662	0.232126	0.287728	0.0272991	0.642466	0.0174938
S9_114028322	9	242.793	VK195xVK303	0.225662	0.232126	0.287729	0.027299	0.642466	0.0174938
S9_114660430	9	244.835	VK195xVK303	0.245596	0.274274	0.432214	0.0339597	0.703074	0.00438928
S9_116878984	9	246.655	VK195xVK303	0.0888666	0.365369	0.431971	0.0735771	0.827453	0.0240125
S9_116767036	9	246.655	VK195xVK303	0.0888664	0.365368	0.431971	0.0735771	0.827453	0.0240126
S9_116956148	9	248.032	VK195xVK303	0.078188	0.234365	0.286193	0.0790861	0.669538	0.0278861
S9_117071091	9	248.341	VK195xVK303	0.0512152	0.221382	0.29107	0.0417887	0.632454	0.00368111
S9_118513594	9	253.3	VK195xVK303	0.704743	0.174685	0.0586968	0.515773	0.605562	0.0204288
S9_118663480	9	253.3	VK195xVK303	0.704743	0.174685	0.0586967	0.515773	0.605562	0.0204288
S9_121585021	9	260.218	VK195xVK303	0.957564	0.439268	0.0544512	0.599957	0.767774	0.290214
S9_121624537	9	260.492	VK195xVK303	1.08627	0.422091	0.0898513	0.620826	0.696731	0.333053
S9_121819951	9	261.214	VK195xVK303	1.06784	0.578894	0.311668	0.699147	0.887763	0.492452
S9_121896283	9	261.214	VK195xVK303	1.06784	0.578895	0.31167	0.699147	0.887765	0.492453
S9_122068512	9	261.214	VK195xVK303	1.06784	0.578896	0.311671	0.699147	0.887767	0.492454
S9_122762773	9	262.907	VK195xVK303	0.956	0.535379	0.219708	0.706781	0.866175	0.40464
S9_123307918	9	263.688	VK195xVK303	1.07892	0.77021	0.396857	0.881299	1.07546	0.680642
S9_124803946	9	268.926	VK195xVK303	1.02663	0.809202	0.507734	0.556862	0.869818	0.985705
S9_124557392	9	268.926	VK195xVK303	1.02663	0.809202	0.507734	0.556862	0.869818	0.985706
S9_124331665	9	268.926	VK195xVK303	1.02663	0.809202	0.507734	0.556862	0.869818	0.985706
S9_125017970	9	270.379	VK195xVK303	1.06845	0.588669	0.285435	0.598202	0.90281	0.541257
S9_125102426	9	270.379	VK195xVK303	1.06845	0.588669	0.285436	0.598202	0.90281	0.541257
S9_125929454	9	272.352	VK195xVK303	1.37036	0.462772	0.317611	0.797538	0.912881	0.638016
S9_125555958	9	272.352	VK195xVK303	1.37036	0.462772	0.317611	0.797538	0.912881	0.638016
S9_125520080	9	272.352	VK195xVK303	1.37036	0.462772	0.317611	0.797537	0.912881	0.638016
S9_126025541	9	274.53	VK195xVK303	1.09188	0.751381	0.681381	0.501517	0.738805	0.910386
S9_126058791	9	275.287	VK195xVK303	1.03499	0.478531	0.373407	0.391622	0.501607	0.645028
S9_126084321	9	275.287	VK195xVK303	1.03499	0.478531	0.373407	0.391622	0.501607	0.645028
S9_127133353	9	280.299	VK195xVK303	0.725048	0.195241	0.232013	0.212269	0.49611	0.511943
S9_127068181	9	280.299	VK195xVK303	0.725048	0.195241	0.232012	0.212269	0.49611	0.511943
S9_129120858	9	284.525	VK195xVK303	0.437765	0.178366	0.156757	0.289887	0.505001	0.310324
S9_129816231	9	285.943	VK195xVK303	0.314726	0.2149	0.114708	0.290701	0.529737	0.355047
S9_130280505	9	286.345	VK195xVK303	0.387335	0.273747	0.100213	0.413531	0.628674	0.417869
S9_131505621	9	289.988	VK195xVK303	0.364581	0.543738	0.233922	0.523395	0.843845	0.578724
S9_131909616	9	291.908	VK195xVK303	0.549084	0.642994	0.276862	0.706935	0.913448	0.392782
S9_131937733	9	292.635	VK195xVK303	0.553121	0.794666	0.374596	0.756693	1.03834	0.523006
S9_131940074	9	292.635	VK195xVK303	0.55312	0.794664	0.374596	0.756691	1.03833	0.523005
S9_131979426	9	293.117	VK195xVK303	0.492691	0.52069	0.337036	0.624771	0.612466	0.48576
S9_137766613	9	299.839	VK195xVK303	0.314325	0.335972	0.0840616	0.385109	0.335864	0.339717
S9_137583232	9	299.839	VK195xVK303	0.314325	0.335972	0.0840616	0.385109	0.335864	0.339717
S9_136183982	9	301.343	VK195xVK303	0.425168	0.191557	0.00694761	0.366054	0.155367	0.24421
S9_136226615	9	301.343	VK195xVK303	0.425167	0.191557	0.00694762	0.366054	0.155367	0.24421
S9_136314471	9	301.343	VK195xVK303	0.425167	0.191557	0.00694762	0.366054	0.155367	0.24421
S9_136100778	9	301.343	VK195xVK303	0.425167	0.191557	0.00694764	0.366053	0.155367	0.24421
S9_154360384	9	313.79	VK195xVK303	0.537051	0.190282	0.30161	0.0493292	0.0125422	0.377879
S9_154080404	9	313.79	VK195xVK303	0.537051	0.190282	0.30161	0.0493292	0.0125422	0.377879
S9_155325960	9	316.971	VK195xVK303	0.687425	0.186449	0.029922	0.144853	0.121159	0.180009
S9_167565085	9	330.423	VK195xVK303	0.880588	0.150286	0.153598	0.203391	0.608464	0.120014
S9_167646550	9	330.423	VK195xVK303	0.880588	0.150286	0.153598	0.203391	0.608465	0.120014
S9_167343585	9	330.888	VK195xVK303	0.982626	0.159721	0.274547	0.294502	0.60362	0.0992231
S9_167390564	9	330.888	VK195xVK303	0.982627	0.159721	0.274547	0.294502	0.603621	0.0992233
S9_166046851	9	333.346	VK195xVK303	0.945695	0.132285	0.156329	0.361844	0.540081	0.07044
S9_164369764	9	335.85	VK195xVK303	0.839367	0.122732	0.0905477	0.307043	0.507821	0.0497163
S9_164344198	9	335.85	VK195xVK303	0.839367	0.122732	0.0905478	0.307043	0.507821	0.0497161
S9_164335646	9	336.189	VK195xVK303	0.837576	0.122792	0.0684621	0.252012	0.5172	0.0417012
S9_164006028	9	338.608	VK195xVK303	1.01603	0.071869	0.00182836	0.229304	0.454359	0.118037
S9_163849871	9	338.608	VK195xVK303	1.01603	0.071869	0.00182836	0.229304	0.454359	0.118037
S9_164248528	9	338.608	VK195xVK303	1.01603	0.071869	0.00182835	0.229304	0.454359	0.118037
S9_159535894	9	349.902	VK195xVK303	0.229545	0.0706158	0.0448356	0.245366	0.133045	0.324474
S9_159130318	9	349.902	VK195xVK303	0.229545	0.0706159	0.0448358	0.245366	0.133045	0.324475
S9_157656134	9	355.865	VK195xVK303	0.610775	0.155104	0.0373257	0.215258	0.41649	0.077556
S9_157301530	9	359.625	VK195xVK303	0.749606	0.0958375	0.0550809	0.0766345	0.369377	0.089972
S9_157318572	9	359.625	VK195xVK303	0.749607	0.0958378	0.0550808	0.0766347	0.369379	0.089972
S9_157252272	9	360.453	VK195xVK303	0.582814	0.0673851	0.0546714	0.015409	0.249575	0.0365251
S9_157266248	9	360.453	VK195xVK303	0.582814	0.0673851	0.0546714	0.015409	0.249575	0.0365252
S9_156426304	9	363.528	VK195xVK303	0.359005	0.17017	0.0866963	0.0544332	0.521362	0.0598017
S9_163203358	9	371.324	VK195xVK303	0.32786	0.0035449	0.0734336	0.152199	0.0326751	0.00638056
S9_163361859	9	371.324	VK195xVK303	0.32786	0.00354489	0.0734336	0.152199	0.032675	0.00638058
S9_163052329	9	373.683	VK195xVK303	0.391028	0.0481366	0.0864757	0.0352565	0.0370816	0.190253
S9_163066438	9	373.683	VK195xVK303	0.391029	0.0481366	0.0864756	0.0352565	0.0370816	0.190253
S9_162303213	9	377.573	VK195xVK303	0.60005	0.0842175	0.114236	0.184991	0.154122	0.17641
S9_162214335	9	377.573	VK195xVK303	0.600052	0.0842165	0.114235	0.18499	0.154122	0.176409
S9_162206256	9	377.573	VK195xVK303	0.600052	0.0842166	0.114235	0.184991	0.154122	0.17641
S9_162235414	9	377.573	VK195xVK303	0.60003	0.0842223	0.114248	0.184986	0.154114	0.176427
S9_162287484	9	377.573	VK195xVK303	0.600014	0.0842381	0.114262	0.184996	0.154125	0.176424
S9_162324758	9	377.573	VK195xVK303	0.600016	0.0842373	0.114262	0.184996	0.154124	0.176425
S9_162927103	9	378.696	VK195xVK303	0.620289	0.011602	0.0134308	0.135699	0.127245	0.295436
S9_169237515	9	383.413	VK195xVK303	0.813468	0.26928	0.0529026	0.414814	0.712153	0.0129062
S9_169080717	9	383.413	VK195xVK303	0.813468	0.26928	0.0529026	0.414814	0.712153	0.0129061
S9_168562064	9	383.413	VK195xVK303	0.813468	0.26928	0.0529027	0.414814	0.712153	0.012906
S9_168802179	9	383.413	VK195xVK303	0.813468	0.26928	0.0529027	0.414814	0.712153	0.012906
S9_168706728	9	383.413	VK195xVK303	0.813468	0.26928	0.0529027	0.414814	0.712153	0.012906
S9_169694554	9	385.541	VK195xVK303	0.680878	0.0925273	0.092251	0.117281	0.409721	0.09991
S9_169694620	9	385.541	VK195xVK303	0.680878	0.092527	0.0922511	0.117281	0.40972	0.0999102
S9_169876089	9	385.541	VK195xVK303	0.680879	0.0925267	0.0922509	0.117281	0.409719	0.0999106
S9_170056792	9	385.994	VK195xVK303	0.81613	0.204729	0.134829	0.191081	0.55715	0.0161251
S9_169600366	9	385.994	VK195xVK303	0.816131	0.204728	0.134829	0.191081	0.557149	0.0161252
S9_170420280	9	386.976	VK195xVK303	0.852781	0.0748744	0.123698	0.0824253	0.261033	0.0139801
S9_170679697	9	388.882	VK195xVK303	0.694898	0.0367368	0.149022	0.0477909	0.188131	0.0671839
S9_170846369	9	388.882	VK195xVK303	0.687319	0.0378309	0.149042	0.0506407	0.193391	0.0645404
S9_170775898	9	388.882	VK195xVK303	0.687318	0.0378309	0.149042	0.0506409	0.193391	0.0645403
S9_170832327	9	388.882	VK195xVK303	0.687318	0.037831	0.149042	0.050641	0.193391	0.0645401
S9_171297982	9	390.392	VK195xVK303	0.407506	0.0195692	0.00407722	0.0168799	0.20413	0.152986
S9_171339928	9	390.823	VK195xVK303	0.35934	0.0451775	0.0566277	0.00716541	0.319088	0.133429
S9_171665073	9	392.059	VK195xVK303	0.564577	0.252128	0.196355	0.0547389	0.701098	0.127819
S9_172823598	9	392.059	VK195xVK303	0.564577	0.252129	0.196356	0.0547391	0.7011	0.127819
S9_171835592	9	392.059	VK195xVK303	0.564577	0.252129	0.196356	0.054739	0.7011	0.127819
S9_172992212	9	393.373	VK195xVK303	0.897938	0.363147	0.127992	0.205863	0.920008	0.131861
S9_174202664	9	396.207	VK195xVK303	1.53483	0.632668	0.0857571	0.658546	1.39184	0.322018
S9_174274683	9	396.441	VK195xVK303	1.44779	0.508376	0.133235	0.497247	1.17392	0.264403
S9_174246080	9	396.441	VK195xVK303	1.44779	0.508376	0.133234	0.497247	1.17392	0.264403
S9_174356466	9	396.807	VK195xVK303	1.55809	0.49618	0.202628	0.453451	1.18869	0.0948064
S9_175461089	9	397.14	VK195xVK303	1.69543	0.426973	0.107248	0.594193	1.05768	0.0868989
S9_173243626	9	399.48	VK195xVK303	0.959609	0.564186	0.21525	0.420393	1.31363	0.123382
S9_173727254	9	401.698	VK195xVK303	0.990722	0.612943	0.26803	0.348237	1.59815	0.282108
S9_173642900	9	401.698	VK195xVK303	0.990722	0.612943	0.26803	0.348237	1.59815	0.282108
S9_173601135	9	401.698	VK195xVK303	0.990722	0.612943	0.26803	0.348237	1.59815	0.282108
S9_176255298	9	407.492	VK195xVK303	1.46788	0.456029	0.430782	0.383325	1.05237	0.0214596
S9_176255763	9	407.492	VK195xVK303	1.46788	0.456029	0.430782	0.383325	1.05237	0.0214595
S9_176404503	9	407.893	VK195xVK303	1.27897	0.482393	0.357278	0.299879	1.06078	0.0148613
S9_176436727	9	407.893	VK195xVK303	1.27897	0.482393	0.357277	0.299879	1.06078	0.0148613
S9_176611899	9	408.296	VK195xVK303	1.32189	0.513623	0.382778	0.27851	1.08268	0.0143846
S9_176949713	9	410.036	VK195xVK303	1.49568	0.31823	0.259632	0.297122	1.07756	0.0340091
S9_176910823	9	410.036	VK195xVK303	1.49568	0.31823	0.259631	0.297122	1.07756	0.0340091
S9_177183389	9	412.968	VK195xVK303	1.25187	0.390747	0.0535697	0.541819	0.896958	0.440039
S9_179044476	9	415.837	VK195xVK303	2.12542	0.42302	0.281285	0.735199	1.26347	0.16326
S10_5140489	10	0	VK195xVK303	0.00148774	1.3518	0.490322	0.576064	0.537436	1.43946
S10_5097140	10	1e-05	VK195xVK303	0.00148774	1.3518	0.490322	0.576064	0.537436	1.43946
S10_4887293	10	2e-05	VK195xVK303	0.00148774	1.3518	0.490322	0.576064	0.537436	1.43946
S10_5457440	10	0.364909	VK195xVK303	0.00112703	1.49881	0.50893	0.650708	0.461361	1.56381
S10_7322871	10	6.57224	VK195xVK303	0.0036451	0.705945	0.1154	0.457325	0.278333	0.763813
S10_7212369	10	6.57225	VK195xVK303	0.0036451	0.705945	0.1154	0.457325	0.278333	0.763813
S10_7185021	10	6.57226	VK195xVK303	0.00364512	0.705945	0.1154	0.457325	0.278332	0.763813
S10_6714898	10	9.27375	VK195xVK303	0.10575	0.762831	0.158901	0.390336	0.273749	0.855992
S10_6845633	10	9.27376	VK195xVK303	0.105751	0.76283	0.1589	0.390336	0.273749	0.855991
S10_6839934	10	9.27377	VK195xVK303	0.105751	0.76283	0.1589	0.390336	0.273748	0.855991
S10_7784062	10	13.9991	VK195xVK303	0.043634	0.762721	0.11327	0.664054	0.346434	0.89509
S10_7733621	10	13.9991	VK195xVK303	0.043634	0.76272	0.11327	0.664054	0.346434	0.89509
S10_7874097	10	15.2789	VK195xVK303	0.0737556	0.772362	0.151632	0.683569	0.342882	0.924569
S10_8710959	10	20.1515	VK195xVK303	0.0516216	1.21323	0.356033	0.63452	0.382431	1.35085
S10_8557549	10	20.1515	VK195xVK303	0.0516216	1.21323	0.356033	0.63452	0.382431	1.35085
S10_8878099	10	20.9253	VK195xVK303	0.0502507	1.14819	0.436115	0.396633	0.341763	1.19572
S10_9240803	10	22.6537	VK195xVK303	0.122866	0.675395	0.289296	0.34736	0.262659	0.743942
S10_9722007	10	24.8667	VK195xVK303	0.263272	0.567048	0.373147	0.1543	0.354817	0.577516
S10_9762110	10	24.8667	VK195xVK303	0.263272	0.567048	0.373147	0.1543	0.354817	0.577516
S10_10256147	10	25.7317	VK195xVK303	0.0998965	0.910841	0.480762	0.34332	0.582395	0.561792
S10_10430952	10	25.7317	VK195xVK303	0.099896	0.910844	0.480763	0.343322	0.582397	0.561791
S10_10679935	10	28.3704	VK195xVK303	0.339307	0.520898	0.304622	0.0708056	0.261263	0.252652
S10_11201107	10	38.6804	VK195xVK303	0.125196	0.511211	0.277919	0.0638856	0.203965	0.0684231
S10_11258479	10	38.6805	VK195xVK303	0.125197	0.511211	0.277919	0.0638855	0.203965	0.0684229
S10_11577242	10	45.3628	VK195xVK303	0.510325	0.307852	0.329892	0.0384624	0.184656	0.116238
S10_11649240	10	45.3628	VK195xVK303	0.510325	0.307853	0.329892	0.0384625	0.184656	0.116238
S10_12468731	10	46.7745	VK195xVK303	0.502028	0.358703	0.379297	0.0790243	0.283216	0.155761
S10_12282876	10	46.7745	VK195xVK303	0.502028	0.358703	0.379297	0.0790243	0.283216	0.155761
S10_12714704	10	46.7745	VK195xVK303	0.502029	0.358703	0.379297	0.0790243	0.283217	0.155761
S10_17632068	10	54.683	VK195xVK303	0.369649	0.0158168	0.197037	0.139816	0.146428	0.00866859
S10_17839286	10	54.6831	VK195xVK303	0.369649	0.0158168	0.197037	0.139816	0.146428	0.0086686
S10_17369383	10	56.413	VK195xVK303	0.345869	0.0809366	0.126533	0.0459702	0.15172	0.0168327
S10_17407961	10	56.413	VK195xVK303	0.345869	0.0809366	0.126533	0.0459702	0.15172	0.0168327
S10_17241441	10	56.413	VK195xVK303	0.345869	0.0809363	0.126533	0.0459701	0.15172	0.0168326
S10_16903874	10	58.2191	VK195xVK303	0.682634	0.0888073	0.23924	0.110483	0.107455	0.119635
S10_16823270	10	58.2191	VK195xVK303	0.682634	0.0888073	0.23924	0.110483	0.107455	0.119635
S10_20805034	10	67.2349	VK195xVK303	0.320961	0.0896295	0.0704538	0.188712	0.239452	0.0118908
S10_21725644	10	73.9896	VK195xVK303	0.824578	0.0795444	0.0828246	0.0925977	0.451164	0.0907871
S10_21722950	10	73.9897	VK195xVK303	0.824578	0.0795446	0.0828247	0.0925977	0.451164	0.0907872
S10_21863160	10	77.8554	VK195xVK303	0.906224	0.324443	0.208148	0.178996	0.694681	0.221032
S10_21773237	10	77.8554	VK195xVK303	0.906224	0.324443	0.208148	0.178996	0.694681	0.221032
S10_22233606	10	86.7972	VK195xVK303	0.242987	0.0281731	0.198348	0.109745	0.0946715	0.0028298
S10_22935061	10	86.7972	VK195xVK303	0.242988	0.0281731	0.198348	0.109745	0.0946714	0.00282979
S10_28589422	10	103.489	VK195xVK303	0.0227409	0.132837	0.0512343	0.396051	0.182313	0.0321547
S10_28426024	10	103.489	VK195xVK303	0.022741	0.132837	0.0512344	0.396051	0.182313	0.0321547
S10_27755339	10	104.479	VK195xVK303	0.152572	0.189323	0.296674	0.568829	0.361896	0.0748883
S10_27763481	10	104.479	VK195xVK303	0.156257	0.192567	0.310102	0.566617	0.371583	0.0774519
S10_28015196	10	104.479	VK195xVK303	0.110479	0.151105	0.266264	0.561451	0.302855	0.0437592
S10_28043534	10	104.479	VK195xVK303	0.110477	0.151103	0.266261	0.56145	0.302851	0.0437578
S10_26117181	10	107.563	VK195xVK303	0.50252	0.0586153	0.302483	0.612089	0.114457	0.0125509
S10_26398421	10	107.922	VK195xVK303	0.280694	0.222622	0.342642	0.682518	0.238099	0.0956535
S10_26353785	10	107.922	VK195xVK303	0.280693	0.222622	0.342642	0.682518	0.238099	0.0956534
S10_26797691	10	109.321	VK195xVK303	0.342936	0.298116	0.373222	0.611069	0.355598	0.216287
S10_26797160	10	109.321	VK195xVK303	0.342935	0.298116	0.373222	0.611069	0.355598	0.216287
S10_27171646	10	110.087	VK195xVK303	0.166148	0.272501	0.406756	0.501639	0.321775	0.196726
S10_27370762	10	110.087	VK195xVK303	0.166148	0.2725	0.406756	0.501638	0.321775	0.196725
S10_29004997	10	113.316	VK195xVK303	0.0331396	0.0883751	0.0448077	0.526719	0.0377641	0.0246467
S10_28955748	10	113.316	VK195xVK303	0.0331402	0.0883768	0.044806	0.526724	0.0377636	0.0246486
S10_28846869	10	113.316	VK195xVK303	0.0486497	0.130498	0.0185199	0.610697	0.0344063	0.0714624
S10_28890301	10	113.316	VK195xVK303	0.0486509	0.1305	0.0185191	0.6107	0.0344064	0.0714649
S10_29377513	10	115.165	VK195xVK303	0.00381644	0.145832	0.114097	0.135297	0.169572	0.120847
S10_29260547	10	115.165	VK195xVK303	0.00381645	0.145832	0.114097	0.135297	0.169572	0.120847
S10_29192203	10	115.165	VK195xVK303	0.00381646	0.145832	0.114096	0.135297	0.169572	0.120847
S10_30632975	10	117.493	VK195xVK303	0.0188033	0.239183	0.306996	0.0910556	0.23757	0.180472
S10_30402478	10	117.493	VK195xVK303	0.0188033	0.239183	0.306996	0.0910556	0.237571	0.180472
S10_36308739	10	120.944	VK195xVK303	0.102008	0.0657153	0.0320544	0.525135	0.0133745	0.0288489
S10_35088193	10	123.455	VK195xVK303	0.147493	0.121685	0.0174273	0.331731	0.0122983	0.0992028
S10_34905507	10	123.455	VK195xVK303	0.147493	0.121685	0.0174274	0.331731	0.0122983	0.0992028
S10_35522159	10	124.07	VK195xVK303	0.0643809	0.096791	0.00240471	0.277915	0.0635157	0.0407897
S10_37536344	10	127.692	VK195xVK303	0.067936	0.0989208	0.117465	0.472105	0.0899793	0.0478564
S10_37447025	10	127.692	VK195xVK303	0.067936	0.0989206	0.117465	0.472105	0.0899791	0.0478563
S10_37035181	10	127.692	VK195xVK303	0.0679359	0.0989204	0.117465	0.472105	0.089979	0.0478562
S10_38522152	10	132.647	VK195xVK303	0.0534	0.102414	0.01171	0.254141	0.112428	0.104421
S10_38664306	10	132.647	VK195xVK303	0.0533998	0.102414	0.01171	0.25414	0.112428	0.104421
S10_38761257	10	134.189	VK195xVK303	0.0253471	0.0367956	0.0129003	0.0618564	0.103648	0.0785909
S10_38797496	10	134.51	VK195xVK303	0.0152966	0.0645862	0.0398499	0.0293773	0.15506	0.060323
S10_31412936	10	140.601	VK195xVK303	0.0433729	0.139212	0.103293	0.269239	0.0840811	0.0912171
S10_32016714	10	141.855	VK195xVK303	0.080254	0.0557933	0.00759492	0.307424	0.0459561	0.00549256
S10_31984764	10	141.855	VK195xVK303	0.0802541	0.0557933	0.00759491	0.307424	0.045956	0.00549258
S10_31894785	10	141.855	VK195xVK303	0.0802542	0.0557932	0.00759496	0.307425	0.0459559	0.00549255
S10_34062644	10	148.236	VK195xVK303	0.0529488	0.0403843	0.0401724	0.502079	0.00423225	0.0353702
S10_33814832	10	148.236	VK195xVK303	0.0529487	0.0403843	0.0401723	0.502079	0.00423226	0.0353703
S10_33996856	10	148.236	VK195xVK303	0.0529486	0.0403842	0.0401724	0.502079	0.00423229	0.0353702
S10_46229600	10	157.88	VK195xVK303	0.015903	1.1909	1.33604	0.10007	1.82425	0.938354
S10_45160971	10	158.379	VK195xVK303	0.082961	1.7858	1.48202	0.29822	2.52897	1.20665
S10_44399969	10	164.452	VK195xVK303	0.170211	0.0418191	0.636144	0.52026	0.194083	0.0684192
S10_44638154	10	164.452	VK195xVK303	0.170212	0.0418191	0.636144	0.52026	0.194083	0.0684192
S10_44671538	10	164.452	VK195xVK303	0.170212	0.0418191	0.636144	0.52026	0.194083	0.0684192
S10_42925003	10	169.684	VK195xVK303	0.724402	0.0465032	0.550274	1.5444	0.0536035	0.0802432
S10_42932828	10	169.684	VK195xVK303	0.724402	0.0465032	0.550274	1.5444	0.0536035	0.0802432
S10_41217019	10	173.924	VK195xVK303	0.162731	0.000800689	0.325731	0.771663	0.0283522	0.2066
S10_41440388	10	173.924	VK195xVK303	0.162731	0.000800672	0.325731	0.771663	0.0283522	0.2066
S10_40320878	10	176.624	VK195xVK303	0.361021	0.0236249	0.274432	0.69997	0.0388372	0.321993
S10_39929743	10	177.258	VK195xVK303	0.266563	0.0375029	0.362292	0.556958	0.106315	0.0716479
S10_39856484	10	177.258	VK195xVK303	0.266563	0.0375028	0.362292	0.556959	0.106315	0.0716477
S10_39904527	10	177.258	VK195xVK303	0.266563	0.0375027	0.362291	0.556959	0.106315	0.0716475
S10_39586003	10	179.468	VK195xVK303	0.0241443	0.0532751	0.134799	0.449242	0.139903	0.0386736
S10_39419637	10	179.468	VK195xVK303	0.0241442	0.0532753	0.134799	0.449242	0.139903	0.0386736
S10_39406713	10	179.468	VK195xVK303	0.0241441	0.0532754	0.134799	0.449241	0.139903	0.0386735
S10_109523153	10	183.237	VK195xVK303	0.0179243	0.035173	0.170608	0.339271	0.127298	0.0189892
S10_109262008	10	183.354	VK195xVK303	0.0120994	0.0201403	0.098283	0.331815	0.0819593	0.0221351
S10_133721063	10	186.052	VK195xVK303	0.214511	0.081995	0.0445672	0.515652	0.0632259	0.0265195
S10_135977828	10	186.052	VK195xVK303	0.214513	0.0819954	0.044568	0.515652	0.0632258	0.02652
S10_133284165	10	186.99	VK195xVK303	0.132575	0.0753991	0.0251795	0.577616	0.0321215	0.0815118
S10_133277207	10	186.99	VK195xVK303	0.132574	0.0753994	0.0251784	0.577613	0.0321224	0.081511
S10_133838356	10	186.99	VK195xVK303	0.120289	0.0858368	0.00870948	0.521332	0.0534188	0.0730109
S10_133638810	10	186.99	VK195xVK303	0.120289	0.0858376	0.00870904	0.521329	0.0534201	0.0730107
S10_133501035	10	186.99	VK195xVK303	0.120289	0.0858376	0.00870904	0.521329	0.05342	0.0730106
S10_134536474	10	186.99	VK195xVK303	0.11976	0.0864183	0.00868513	0.521829	0.0531043	0.0719449
S10_133692237	10	186.99	VK195xVK303	0.119761	0.0864184	0.00868515	0.521829	0.0531044	0.0719448
S10_132207093	10	201.245	VK195xVK303	0.117622	0.9191	0.193268	0.910059	0.788184	0.93754
S10_132148359	10	201.245	VK195xVK303	0.117622	0.9191	0.193268	0.910059	0.788184	0.93754
S10_131841846	10	202.578	VK195xVK303	0.154374	0.728277	0.0885548	0.893423	0.627437	0.787875
S10_131067533	10	213.442	VK195xVK303	0.139551	0.041922	0.112554	0.394402	0.0482372	0.0228624
S10_131277705	10	213.442	VK195xVK303	0.139551	0.041922	0.112553	0.394402	0.0482372	0.0228623
S10_130859802	10	214.283	VK195xVK303	0.138524	0.0385263	0.122776	0.392989	0.0314305	0.0309247
S10_130477027	10	215.142	VK195xVK303	0.344475	0.0812309	0.255645	0.570672	0.0650568	0.0642084
S10_130368764	10	215.142	VK195xVK303	0.344476	0.0812311	0.255645	0.570672	0.0650571	0.0642087
S10_130466779	10	215.142	VK195xVK303	0.344476	0.081231	0.255645	0.570672	0.0650571	0.0642087
S10_130517512	10	215.142	VK195xVK303	0.344476	0.081231	0.255645	0.570671	0.065057	0.0642087
S10_107129100	10	218.692	VK195xVK303	0.287318	0.0615714	0.386244	0.380109	0.17412	0.0478109
S10_107437606	10	218.692	VK195xVK303	0.287318	0.0615714	0.386244	0.380109	0.17412	0.0478109
S10_107134078	10	218.692	VK195xVK303	0.287318	0.0615713	0.386244	0.380109	0.17412	0.0478109
S10_107351006	10	218.692	VK195xVK303	0.287318	0.0615713	0.386244	0.380109	0.17412	0.0478109
S10_107835852	10	220.523	VK195xVK303	0.1342	0.0348619	0.192222	0.510071	0.105264	0.0116149
S10_107698695	10	220.523	VK195xVK303	0.1342	0.0348619	0.192222	0.510071	0.105264	0.0116149
S10_107656306	10	220.523	VK195xVK303	0.1342	0.0348619	0.192222	0.510071	0.105264	0.011615
S10_107855994	10	220.523	VK195xVK303	0.1342	0.0348618	0.192222	0.510072	0.105264	0.011615
S10_107841671	10	220.523	VK195xVK303	0.1342	0.0348618	0.192222	0.510072	0.105264	0.011615
S10_109083158	10	221.668	VK195xVK303	0.0850972	0.0449745	0.200452	0.250715	0.170834	0.039024
S10_108607579	10	222.161	VK195xVK303	0.144048	0.0496663	0.121915	0.330894	0.140483	0.00211628
S10_108379979	10	222.957	VK195xVK303	0.131767	0.0913427	0.216774	0.333547	0.254276	0.00438795
S10_108463298	10	222.957	VK195xVK303	0.131767	0.0913427	0.216774	0.333547	0.254276	0.00438794
S10_108261983	10	223.166	VK195xVK303	0.27799	0.101653	0.272962	0.550336	0.241664	0.00152155
S10_114752064	10	226.787	VK195xVK303	0.145143	0.00474563	0.272196	0.675259	0.0110562	0.0322354
S10_114648627	10	226.787	VK195xVK303	0.145144	0.00474562	0.272196	0.675259	0.0110562	0.0322354
S10_114612936	10	226.787	VK195xVK303	0.145144	0.00474562	0.272196	0.675259	0.0110562	0.0322354
S10_109694205	10	230.83	VK195xVK303	0.416776	0.0130923	0.408766	0.654408	0.106672	0.0975796
S10_109668099	10	230.83	VK195xVK303	0.416776	0.0130922	0.408766	0.654408	0.106672	0.0975797
S10_109668603	10	230.83	VK195xVK303	0.416777	0.0130921	0.408766	0.654408	0.106672	0.0975797
S10_109821045	10	238.514	VK195xVK303	0.0076114	0.235752	0.0553678	0.154589	0.218477	0.082335
S10_109849141	10	238.514	VK195xVK303	0.00761138	0.235752	0.0553678	0.154588	0.218476	0.0823349
S10_109998213	10	247.312	VK195xVK303	0.263181	0.119884	0.0741252	0.834079	0.0971303	0.0937514
S10_110215294	10	247.582	VK195xVK303	0.290406	0.0884336	0.10603	0.92403	0.0789905	0.0597431
S10_110135935	10	247.582	VK195xVK303	0.290406	0.0884335	0.10603	0.92403	0.0789905	0.0597428
S10_110339045	10	248.193	VK195xVK303	0.307004	0.0753701	0.110642	0.887175	0.0921628	0.0315334
S10_110441633	10	249.478	VK195xVK303	0.271447	0.28529	0.0315195	1.13513	0.201561	0.0204525
S10_110882612	10	251.246	VK195xVK303	0.360716	0.0789445	0.145574	0.794307	0.109141	0.027227
S10_110592744	10	251.246	VK195xVK303	0.360716	0.0789445	0.145574	0.794307	0.109141	0.027227
S10_111271965	10	252.852	VK195xVK303	0.417474	0.206727	0.0854879	0.98049	0.192698	0.0301356
S10_111503422	10	253.399	VK195xVK303	0.241843	0.156335	0.074266	0.733623	0.120746	0.0405287
S10_111495225	10	253.399	VK195xVK303	0.241843	0.156335	0.0742659	0.733622	0.120746	0.0405286
S10_111604796	10	254.229	VK195xVK303	0.0907885	0.0244285	0.098098	0.332694	0.0206805	0.0379705
S10_112149466	10	255.002	VK195xVK303	0.200656	0.0365243	0.294261	0.523491	0.0599177	0.0111975
S10_112050474	10	255.002	VK195xVK303	0.200656	0.0365242	0.294261	0.52349	0.0599177	0.0111976
S10_122871917	10	257.711	VK195xVK303	0.30435	0.00507686	0.186078	0.527353	0.0354412	0.0484665
S10_122886604	10	257.711	VK195xVK303	0.30435	0.00507684	0.186078	0.527352	0.0354411	0.0484665
S10_122399429	10	257.711	VK195xVK303	0.30435	0.00507682	0.186078	0.527352	0.0354411	0.0484666
S10_122766542	10	257.711	VK195xVK303	0.30435	0.00507681	0.186078	0.527352	0.035441	0.0484666
S10_120174092	10	258.128	VK195xVK303	0.267977	0.0284241	0.22452	0.460791	0.0538996	0.0252401
S10_121954322	10	258.128	VK195xVK303	0.267977	0.0284241	0.224519	0.460792	0.0538997	0.0252401
S10_119924823	10	258.477	VK195xVK303	0.19232	0.0355788	0.209951	0.570367	0.0444373	0.0117642
S10_130358363	10	260.708	VK195xVK303	0.346374	0.201983	0.169333	0.809793	0.0912735	0.0529382
S10_129788546	10	262.467	VK195xVK303	0.477992	0.279381	0.117621	1.12837	0.110562	0.120999
S10_129858692	10	262.467	VK195xVK303	0.477992	0.279381	0.117621	1.12837	0.110562	0.120999
S10_129611662	10	263.955	VK195xVK303	0.472626	0.164831	0.213626	1.03088	0.0753329	0.0688454
S10_129131853	10	264.364	VK195xVK303	0.348813	0.248763	0.313915	0.973869	0.108042	0.163743
S10_127347520	10	266.397	VK195xVK303	0.243162	0.341935	0.521402	0.982518	0.327027	0.0985758
S10_127552273	10	266.397	VK195xVK303	0.243162	0.341934	0.521402	0.982518	0.327027	0.0985758
S10_125515808	10	272.115	VK195xVK303	0.288475	0.247291	0.914951	0.469414	0.25113	0.189991
S10_125949675	10	272.115	VK195xVK303	0.288475	0.247291	0.914951	0.469415	0.25113	0.189991
S10_125799810	10	272.115	VK195xVK303	0.288475	0.247291	0.914951	0.469415	0.251129	0.189991
S10_125888226	10	272.115	VK195xVK303	0.288474	0.247291	0.91495	0.469415	0.251129	0.189991
S10_126131599	10	272.115	VK195xVK303	0.288474	0.247291	0.91495	0.469415	0.251129	0.189991
S10_124763383	10	274.206	VK195xVK303	0.104519	0.222999	0.560798	0.751314	0.250129	0.0704023
S10_124376195	10	274.506	VK195xVK303	0.0797793	0.220671	0.41021	0.587581	0.247718	0.0601096
S10_136746898	10	278.562	VK195xVK303	0.407555	0.0789112	0.176514	0.609023	0.0338525	0.0886181
S10_136649396	10	278.562	VK195xVK303	0.407555	0.0789112	0.176514	0.609023	0.0338526	0.088618
S10_137294132	10	278.562	VK195xVK303	0.407568	0.0789121	0.176519	0.609045	0.0338549	0.0886163
S10_137750312	10	281.353	VK195xVK303	0.509405	0.081017	0.586277	0.590973	0.0793286	0.124256
S10_137781146	10	281.353	VK195xVK303	0.509404	0.081017	0.586277	0.590973	0.0793289	0.124256
S10_137782707	10	281.353	VK195xVK303	0.509403	0.0810171	0.586277	0.590972	0.079329	0.124256
S10_139165871	10	286.24	VK195xVK303	0.184307	0.177306	0.609851	0.177929	0.0747401	0.408707
S10_139174721	10	286.24	VK195xVK303	0.184307	0.177306	0.609851	0.177928	0.0747402	0.408707
S10_139239778	10	286.626	VK195xVK303	0.147566	0.2342	0.582035	0.202893	0.116733	0.330943
S10_139353314	10	288.579	VK195xVK303	0.163302	0.138992	0.533711	0.298649	0.0564128	0.448721
S10_139382842	10	288.727	VK195xVK303	0.117384	0.0996465	0.39119	0.280106	0.074295	0.38418
S10_142207489	10	298.792	VK195xVK303	0.0723512	0.116761	0.142997	0.348268	0.599923	0.126582
S10_142209221	10	298.792	VK195xVK303	0.0723513	0.116761	0.142998	0.348268	0.599923	0.126582
S10_142336595	10	300.295	VK195xVK303	0.0797875	0.0807687	0.0359644	0.350831	0.32305	0.168893
S10_142461247	10	300.295	VK195xVK303	0.0797875	0.0807685	0.0359644	0.350831	0.323049	0.168893
S10_143007803	10	303.109	VK195xVK303	0.110768	0.104278	0.0160623	0.598389	0.151049	0.096956
S10_143235358	10	306.703	VK195xVK303	0.153126	0.0734937	0.0549767	0.651521	0.021142	0.00969124
S10_143237131	10	306.703	VK195xVK303	0.153126	0.0734938	0.0549769	0.651521	0.0211419	0.00969129
S10_144390717	10	306.703	VK195xVK303	0.153126	0.0734937	0.0549769	0.65152	0.0211417	0.0096914
S10_144795592	10	307.829	VK195xVK303	0.0831037	0.113623	0.0384693	0.70084	0.0251312	0.0228969
S10_144959990	10	307.829	VK195xVK303	0.0831034	0.113623	0.0384693	0.700839	0.0251312	0.0228971
S10_145345060	10	310.254	VK195xVK303	0.042999	0.00197301	0.0939506	0.378793	0.0136286	0.0148663
S10_145274218	10	310.254	VK195xVK303	0.042999	0.001973	0.0939507	0.378793	0.0136286	0.0148663
S10_145365502	10	310.254	VK195xVK303	0.0429989	0.00197298	0.0939508	0.378793	0.0136286	0.0148664
S10_145521262	10	310.74	VK195xVK303	0.0586653	0.0385564	0.136385	0.356804	0.0229893	0.0506249
S10_145440770	10	310.74	VK195xVK303	0.0586655	0.038556	0.136385	0.356804	0.0229892	0.0506245
S10_146108087	10	312.23	VK195xVK303	0.0753609	0.00732644	0.194109	0.560463	0.00478122	0.0137397
S10_145733102	10	312.23	VK195xVK303	0.0753602	0.00732635	0.19411	0.560464	0.00478116	0.0137397
S10_146286831	10	312.23	VK195xVK303	0.0753595	0.00732626	0.19411	0.560464	0.0047811	0.0137397
S10_146569404	10	312.23	VK195xVK303	0.0753596	0.00732622	0.19411	0.560464	0.00478113	0.0137398
S10_146945968	10	312.702	VK195xVK303	0.0633925	0.00427568	0.200314	0.620682	0.00510583	0.0202832
S10_149970302	10	316.742	VK195xVK303	0.0754204	0.00359488	0.219005	0.559881	0.0149447	0.0157588
S10_149893850	10	316.742	VK195xVK303	0.0754204	0.00359487	0.219005	0.559881	0.0149447	0.0157588
S10_150084979	10	316.742	VK195xVK303	0.0754199	0.00359485	0.219004	0.55988	0.0149448	0.0157589
S10_151736950	10	318.388	VK195xVK303	0.0154695	0.0179452	0.167794	0.358178	0.0635051	0.0901281
S10_151619942	10	318.388	VK195xVK303	0.0154697	0.0179453	0.167794	0.358178	0.0635052	0.0901281
S10_152053989	10	318.388	VK195xVK303	0.0154699	0.0179454	0.167794	0.358178	0.0635052	0.0901281
S10_151741992	10	318.388	VK195xVK303	0.0154698	0.0179454	0.167794	0.358178	0.0635051	0.0901281
S10_155142792	10	319.587	VK195xVK303	0.125393	0.0288792	0.136456	0.391352	0.0755281	0.0891806
S10_155229634	10	319.587	VK195xVK303	0.125393	0.0288793	0.136456	0.391352	0.0755281	0.0891805
S10_154390016	10	319.891	VK195xVK303	0.0617415	0.000130368	0.237174	0.490059	0.0922618	0.124471
S10_155570696	10	319.891	VK195xVK303	0.0617414	0.000130365	0.237173	0.490059	0.0922617	0.124471
S10_154525094	10	319.891	VK195xVK303	0.0617413	0.000130362	0.237173	0.490059	0.0922616	0.124471
S10_159851346	10	325.898	VK195xVK303	0.0468036	0.0141392	0.14115	0.160616	0.1399	0.202759
S10_159999764	10	326.085	VK195xVK303	0.0719989	0.0277989	0.172135	0.160106	0.109523	0.195358
S10_160005006	10	326.085	VK195xVK303	0.0719989	0.0277989	0.172136	0.160106	0.109523	0.195358
S10_160025295	10	326.085	VK195xVK303	0.071999	0.0277989	0.172136	0.160106	0.109523	0.195358
S10_158866963	10	327.634	VK195xVK303	0.0754163	0.0542728	0.306852	0.232714	0.209701	0.238625
S10_156296719	10	329.465	VK195xVK303	0.371313	0.127826	0.398808	0.253952	0.0607358	0.243301
S10_156092928	10	329.465	VK195xVK303	0.371313	0.127826	0.398808	0.253952	0.0607359	0.243301
S10_157096602	10	331.332	VK195xVK303	0.4555	0.51882	0.834767	0.0641497	0.391218	0.594396
S10_156540966	10	331.388	VK195xVK303	0.545194	0.608707	1.07087	0.0568614	0.434601	0.642822
S10_156415533	10	331.388	VK195xVK303	0.545194	0.608707	1.07087	0.0568614	0.434601	0.642822
S10_165320908	10	342.073	VK195xVK303	0.03318	0.000381154	0.00954126	0.125426	0.238958	0.406587
S10_165307636	10	342.073	VK195xVK303	0.0331803	0.000381119	0.0095412	0.125426	0.238958	0.406587
S10_165309544	10	342.073	VK195xVK303	0.0331803	0.000381118	0.0095412	0.125426	0.238958	0.406587
S10_165209848	10	342.785	VK195xVK303	0.0317655	0.00702009	0.0859369	0.128205	0.394632	0.405292
S10_162918910	10	351.571	VK195xVK303	0.0183151	0.204964	0.394294	0.163157	0.581969	0.244355
S10_162820395	10	351.571	VK195xVK303	0.0183151	0.204964	0.394294	0.163157	0.581969	0.244355
S10_163727245	10	357.947	VK195xVK303	0.175513	0.625497	1.33192	0.158031	1.40926	0.688514
S10_163962689	10	357.947	VK195xVK303	0.175513	0.625497	1.33192	0.158031	1.40926	0.688513
S10_169468246	10	374.473	VK195xVK303	1.3946	0.261351	0.0440446	0.520532	0.133775	0.813371
S10_168735633	10	374.473	VK195xVK303	1.3946	0.261351	0.0440446	0.520533	0.133775	0.813371
S10_168492632	10	374.473	VK195xVK303	1.3946	0.261351	0.0440446	0.520533	0.133775	0.813371
S11_181002816	11	0	VK195xVK303	0.0970559	0.164016	0.301748	0.0984914	0.33928	0.199493
S11_179961073	11	0.529296	VK195xVK303	0.152753	0.1569	0.161679	0.0567114	0.181804	0.0637012
S11_179204526	11	2.41219	VK195xVK303	0.228297	0.119494	0.25802	0.113416	0.319413	0.035139
S11_178792277	11	2.4122	VK195xVK303	0.228298	0.119494	0.258021	0.113416	0.319413	0.035139
S11_175493444	11	14.0029	VK195xVK303	0.149927	0.405534	0.42594	0.176837	0.131971	0.19802
S11_175730811	11	14.0029	VK195xVK303	0.149927	0.405533	0.42594	0.176837	0.131971	0.19802
S11_175195129	11	14.0029	VK195xVK303	0.150643	0.40536	0.426347	0.176799	0.131786	0.197804
S11_7847070	11	49.495	VK195xVK303	0.499273	0.343677	0.782098	0.113298	0.0719805	0.703259
S11_7672440	11	49.495	VK195xVK303	0.499242	0.34449	0.782754	0.113293	0.0722721	0.7049
S11_7593145	11	49.8576	VK195xVK303	0.331265	0.471288	0.738788	0.114252	0.160807	0.84713
S11_7306925	11	50.2651	VK195xVK303	0.410594	0.506844	0.825493	0.122327	0.150509	0.857398
S11_7506666	11	50.2651	VK195xVK303	0.410594	0.506844	0.825493	0.122327	0.150509	0.857397
S11_9965274	11	61.9756	VK195xVK303	0.562799	0.666329	1.22715	0.380984	0.410976	0.687
S11_10313209	11	63.4203	VK195xVK303	0.295533	1.38208	1.68356	0.704875	1.20157	1.57921
S11_12525679	11	71.4054	VK195xVK303	0.283652	0.969052	1.78462	0.728038	1.13867	1.15383
S11_12527248	11	71.4054	VK195xVK303	0.283652	0.969052	1.78462	0.728038	1.13867	1.15383
[truncated: 3,772 more rows]
