# Supplementary material for: Genetic mapping of loci involved in oil tocopherol composition control in Russian sunflower (Helianthus annuus L.) lines
Source: G3 (Bethesda). 2022 Feb 12;12(4):jkac036. doi: 10.1093/g3journal/jkac036 (PMC8982403; doi:10.1093/g3journal/jkac036)
Supplement: jkac036_Supplemental_Material_4 [file jkac036_supplemental_material_4.xls]

## Sheet: P3.P8.aov.mrkrs.LOD
Marker	Chromosome	Position.(cM)	cross	Tocopherol.class	LOD.score	PVE	ANOVA p-value
S1_49384363	1	32.2934	VK195XVK303	α	4.4839	21.31	9.2214e-07
S1_57300775	1	37.2276	VK195XVK303	α	5.60416	19.2	2.01904e-06
S1_57524367	1	39.0379	VK195XVK303	α	3.91075	14.88	4.24172e-05
S1_57505681	1	39.0379	VK195XVK303	α	3.91075	13.41	0.000107128
S1_57532019	1	39.0379	VK195XVK303	α	3.91075	14.44	7.36555e-05
S1_59718236	1	45.7328	VK195XVK303	α	3.99274	15.22	5.88513e-05
S1_59941701	1	45.7328	VK195XVK303	α	3.99274	13.26	0.000159006
S1_59894848	1	45.7328	VK195XVK303	α	3.99274	12.89	0.000236827
S1_60321836	1	48.336	VK195XVK303	α	4.42772	15.88	1.70598e-05
S1_60231078	1	48.336	VK195XVK303	α	4.42773	13.62	7.89779e-05
S1_61829098	1	50.8865	VK195XVK303	α	4.61481	17.14	6.54443e-06
S1_62275206	1	51.2952	VK195XVK303	α	4.65972	18.41	2.99028e-06
S1_62112776	1	51.2952	VK195XVK303	α	4.65972	17.22	5.59755e-06
S1_62154487	1	51.2952	VK195XVK303	α	4.65972	18.79	1.82441e-06
S1_64009237	1	62.1492	VK195XVK303	α	4.80734	21.98	7.19657e-07
S1_64296046	1	63.5366	VK195XVK303	α	4.09079	17.49	1.91619e-05
S1_64314571	1	63.5366	VK195XVK303	α	4.09079	16.24	5.34494e-05
S1_66883106	1	72.5836	VK195XVK303	α	2.92427	10.4	0.00161871
S1_67907194	1	73.2229	VK195XVK303	α	3.17619	11.07	0.00117767
S1_68249977	1	75.5939	VK195XVK303	α	4.18545	15.46	6.41903e-05
S1_68333217	1	76.7496	VK195XVK303	α	4.21466	17.13	1.15746e-05
S1_68564675	1	77.7773	VK195XVK303	α	4.5234	17.14	1.14745e-05
S1_68954923	1	77.7773	VK195XVK303	α	4.5234	14.44	7.98685e-05
S1_68674384	1	77.7773	VK195XVK303	α	4.5234	14.76	5.43036e-05
S1_56824042	1	86.0465	VK195XVK303	α	5.22105	19.56	7.99941e-07
S1_56474204	1	86.0465	VK195XVK303	α	5.22087	18.16	2.19358e-06
S1_55157943	1	86.5849	VK195XVK303	α	4.86433	16.97	6.18794e-06
S1_55221598	1	86.5849	VK195XVK303	α	4.86433	17.41	4.36705e-06
S1_55153369	1	86.9465	VK195XVK303	α	5.2443	18.48	1.89699e-06
S1_54474863	1	87.5902	VK195XVK303	α	4.88488	18.03	4.42694e-06
S1_54419348	1	87.5902	VK195XVK303	α	4.88488	18.43	5.45415e-06
S1_55074343	1	87.5902	VK195XVK303	α	4.88488	18	3.3667e-06
S1_54598692	1	87.5902	VK195XVK303	α	4.88488	17.58	4.66643e-06
S1_55196434	1	88.7093	VK195XVK303	α	4.90734	16.3	9.50386e-06
S1_55496596	1	88.7093	VK195XVK303	α	4.90734	18.25	2.26602e-06
S1_1055391	1	93.3508	VK195XVK303	α	3.60836	10.46	0.00217712
S8_23248519	8	32.1227	VK195XVK303	α	8.72187	37.37	2.51056e-13
S8_24158872	8	33.5903	VK195XVK303	α	9.82181	41.05	2.04299e-15
S8_24015037	8	33.5903	VK195XVK303	α	9.82181	41.05	2.04299e-15
S8_24695806	8	35.3046	VK195XVK303	α	10.0399	40.72	6.43494e-15
S8_25947498	8	37.3104	VK195XVK303	α	10.5291	38.4	5.55764e-14
S8_26605936	8	39.878	VK195XVK303	α	7.84281	29.17	3.65342e-10
S8_27014900	8	39.878	VK195XVK303	α	7.84281	31.52	1.12763e-10
S8_27950609	8	41.3972	VK195XVK303	α	7.35374	30.17	4.40629e-10
S8_27815509	8	41.3972	VK195XVK303	α	7.35375	30.77	5.45933e-10
S8_27576453	8	41.3972	VK195XVK303	α	7.60414	31.37	2.25882e-10
S8_27469254	8	41.3973	VK195XVK303	α	7.60415	30.49	9.94843e-10
S8_30735413	8	47.3228	VK195XVK303	α	9.82237	41.57	4.4595e-15
S8_30578572	8	47.3228	VK195XVK303	α	9.82238	41.69	2.99888e-15
S8_29865494	8	47.3228	VK195XVK303	α	10.0042	43.45	2.48035e-15
S8_29968177	8	47.3229	VK195XVK303	α	10.0042	43.77	7.4398e-16
S8_30547454	8	47.3229	VK195XVK303	α	10.0042	43.13	1.48103e-15
S8_31293423	8	48.807	VK195XVK303	α	9.9023	41.21	5.00097e-15
S8_31527479	8	49.722	VK195XVK303	α	9.92994	39.39	2.5533e-14
S8_33366420	8	52.1889	VK195XVK303	α	9.83684	39.04	2.23942e-14
S8_33006425	8	52.1889	VK195XVK303	α	9.83684	39.28	1.74649e-14
S8_32855147	8	52.1889	VK195XVK303	α	9.83686	39.64	9.32836e-15
S8_32289442	8	52.2319	VK195XVK303	α	9.67637	38.75	3.8506e-14
S8_44578937	8	64.6998	VK195XVK303	α	6.60614	25.69	2.85804e-08
S1_7625965	1	20.0878	VK195XVK303	β	2.88203	16.79	3.72237e-05
S1_49525824	1	32.2933	VK195XVK303	β	6.29858	36.19	1.25422e-12
S1_49670848	1	32.2934	VK195XVK303	β	6.29858	36.19	1.25422e-12
S1_49384363	1	32.2934	VK195XVK303	β	6.29852	31.72	2.45307e-10
S1_57300775	1	37.2276	VK195XVK303	β	4.96464	28.5	1.09291e-09
S1_57524367	1	39.0379	VK195XVK303	β	4.80208	28.43	8.32849e-10
S1_57505681	1	39.0379	VK195XVK303	β	4.80208	28.07	8.21422e-10
S1_57532019	1	39.0379	VK195XVK303	β	4.80208	28.38	1.44188e-09
S1_59718236	1	45.7328	VK195XVK303	β	5.64786	32.48	8.66773e-11
S1_59941701	1	45.7328	VK195XVK303	β	5.64786	32	5.01233e-11
S1_59894848	1	45.7328	VK195XVK303	β	5.64786	30.98	1.81139e-10
S1_60321836	1	48.336	VK195XVK303	β	6.17362	33.52	5.51556e-12
S1_60231078	1	48.336	VK195XVK303	β	6.17362	34.13	2.01878e-12
S1_61829098	1	50.8865	VK195XVK303	β	6.03671	32.88	1.01182e-11
S1_62275206	1	51.2952	VK195XVK303	β	5.71899	32.01	3.3766e-11
S1_62112776	1	51.2952	VK195XVK303	β	5.71899	32.12	1.71036e-11
S1_62154487	1	51.2952	VK195XVK303	β	5.719	31.82	2.73171e-11
S1_64009237	1	62.1492	VK195XVK303	β	2.99479	17.45	1.79233e-05
S1_64296046	1	63.5366	VK195XVK303	β	3.46007	19.04	6.55461e-06
S1_64314571	1	63.5366	VK195XVK303	β	3.46007	19.84	4.6691e-06
S1_66883106	1	72.5836	VK195XVK303	β	4.97512	24.14	9.58828e-08
S1_67907194	1	73.2229	VK195XVK303	β	4.47258	23.77	1.66257e-07
S1_68249977	1	75.5939	VK195XVK303	β	4.89774	25.63	4.02883e-08
S1_68333217	1	76.7496	VK195XVK303	β	4.91683	23.39	9.98791e-08
S1_68564675	1	77.7773	VK195XVK303	β	4.73617	24.18	5.33549e-08
S1_68954923	1	77.7773	VK195XVK303	β	4.73616	22.87	1.50007e-07
S1_68674384	1	77.7773	VK195XVK303	β	4.73616	26.34	6.81167e-09
S1_56824042	1	86.0465	VK195XVK303	β	6.07904	32.76	7.6481e-12
S1_56474204	1	86.0465	VK195XVK303	β	6.07915	34.63	1.00399e-12
S1_55157943	1	86.5849	VK195XVK303	β	6.55453	38.14	3.49934e-14
S1_55221598	1	86.5849	VK195XVK303	β	6.55453	36.36	2.19758e-13
S1_55153369	1	86.9465	VK195XVK303	β	6.027	35.92	3.4286e-13
S1_54474863	1	87.5902	VK195XVK303	β	6.2174	32.98	1.68156e-11
S1_54419348	1	87.5902	VK195XVK303	β	6.2174	32.82	5.26746e-11
S1_55074343	1	87.5902	VK195XVK303	β	6.2174	35.32	9.64947e-13
S1_54598692	1	87.5902	VK195XVK303	β	6.2174	33.08	8.38865e-12
S1_55196434	1	88.7093	VK195XVK303	β	6.50453	35.59	3.83808e-13
S1_55496596	1	88.7093	VK195XVK303	β	6.50453	36.36	2.19758e-13
S1_1055391	1	93.3508	VK195XVK303	β	5.90361	28.86	6.19785e-09
S1_1460250	1	93.3508	VK195XVK303	β	5.90361	29.72	5.39851e-10
S1_4035551	1	96.2553	VK195XVK303	β	5.40846	29.95	2.18001e-10
S8_10846204	8	3.36502	VK195XVK303	β	8.85352	23.23	5.11177e-08
S8_11927644	8	6.04383	VK195XVK303	β	9.59851	25.53	6.4303e-09
S8_12072792	8	6.04384	VK195XVK303	β	9.59851	25.51	5.64823e-09
S8_12685763	8	7.56131	VK195XVK303	β	9.4224	25.33	1.17659e-08
S8_13562378	8	10.2615	VK195XVK303	β	8.62277	24.54	1.71716e-08
S8_13956262	8	10.2615	VK195XVK303	β	8.62277	22.43	1.27581e-07
S8_13947766	8	10.2615	VK195XVK303	β	8.62277	23.09	5.76453e-08
S8_14832083	8	14.4289	VK195XVK303	β	8.10899	19.55	1.11758e-06
S8_16303176	8	17.4048	VK195XVK303	β	8.97488	24.09	5.71261e-08
S8_15837094	8	17.7906	VK195XVK303	β	8.61813	21.47	3.96755e-07
S8_15819631	8	17.7906	VK195XVK303	β	8.61813	21.13	4.04846e-07
S8_15342516	8	17.7906	VK195XVK303	β	8.61813	21.14	4.53473e-07
S8_18795277	8	22.9882	VK195XVK303	β	8.55451	24.21	2.26424e-08
S8_20368854	8	28.8135	VK195XVK303	β	9.62096	31.4	1.82786e-10
S8_21425391	8	29.6889	VK195XVK303	β	9.7093	33.69	1.30172e-11
S8_20846352	8	29.6889	VK195XVK303	β	9.7093	38.89	1.87792e-13
S8_21529045	8	29.6889	VK195XVK303	β	9.7093	31.55	4.23319e-11
S8_21536750	8	29.6889	VK195XVK303	β	9.7093	31.37	6.04849e-11
S8_21279534	8	29.6889	VK195XVK303	β	9.7093	34.69	5.15912e-12
S8_21613153	8	29.6889	VK195XVK303	β	9.7093	30.99	1.03075e-10
S8_23248519	8	32.1227	VK195XVK303	β	9.57514	26.8	3.96587e-09
S8_24158872	8	33.5903	VK195XVK303	β	9.64814	27.28	1.39591e-09
S8_24015037	8	33.5903	VK195XVK303	β	9.64815	27.28	1.39591e-09
S8_24695806	8	35.3046	VK195XVK303	β	9.9046	30.26	1.64684e-10
S8_25947498	8	37.3104	VK195XVK303	β	9.73619	28.16	8.91313e-10
S8_26605936	8	39.878	VK195XVK303	β	9.27943	26.2	4.88027e-09
S8_27014900	8	39.878	VK195XVK303	β	9.27943	27.07	5.07022e-09
S8_27950609	8	41.3972	VK195XVK303	β	8.92526	24.89	3.46945e-08
S8_27815509	8	41.3972	VK195XVK303	β	8.92526	25.42	4.08911e-08
S8_27576453	8	41.3972	VK195XVK303	β	8.90006	24.49	6.32047e-08
S8_27469254	8	41.3973	VK195XVK303	β	8.90006	26.05	3.39289e-08
S8_30735413	8	47.3228	VK195XVK303	β	9.71245	28.48	1.11708e-09
S8_30578572	8	47.3228	VK195XVK303	β	9.71246	28.47	9.54436e-10
S8_29865494	8	47.3228	VK195XVK303	β	9.87674	31.49	2.04751e-10
S8_29968177	8	47.3229	VK195XVK303	β	9.87675	31.38	1.26921e-10
S8_30547454	8	47.3229	VK195XVK303	β	9.87674	29.86	4.81478e-10
S8_31293423	8	48.807	VK195XVK303	β	9.58236	24.6	2.49376e-08
S8_31527479	8	49.722	VK195XVK303	β	9.67375	24.58	2.1945e-08
S8_33366420	8	52.1889	VK195XVK303	β	9.93431	25.2	9.83128e-09
S8_33006425	8	52.1889	VK195XVK303	β	9.93431	25.04	1.12771e-08
S8_32855147	8	52.1889	VK195XVK303	β	9.93431	25.06	9.59789e-09
S8_32289442	8	52.2319	VK195XVK303	β	9.58593	23.84	3.54173e-08
S8_44578937	8	64.6998	VK195XVK303	β	7.28746	21.06	9.80873e-07
S8_24015037	8	33.5903	VK195XVK303	γ	13.7151	58.36	4.44489e-25
S8_24695806	8	35.3046	VK195XVK303	γ	14.3455	59.89	1.59054e-25
S8_25947498	8	37.3104	VK195XVK303	γ	15.1425	58.4	1.00717e-24
S8_26605936	8	39.878	VK195XVK303	γ	12.622	50.71	4.42716e-20
S8_10846204	8	3.36502	VK195XVK303	δ	12.7016	30.75	7.33154e-11
S8_11927644	8	6.04383	VK195XVK303	δ	13.826	36.86	1.65112e-13
S8_12072792	8	6.04384	VK195XVK303	δ	13.826	36.95	1.20517e-13
S8_12685763	8	7.56131	VK195XVK303	δ	13.9285	38.17	8.91186e-14
S8_13562378	8	10.2615	VK195XVK303	δ	12.5491	35.31	9.74776e-13
S8_13956262	8	10.2615	VK195XVK303	δ	12.5491	35.13	1.79541e-12
S8_13947766	8	10.2615	VK195XVK303	δ	12.5491	33.91	3.79421e-12
S8_14832083	8	14.4289	VK195XVK303	δ	12.451	36	6.16395e-13
S8_16303176	8	17.4048	VK195XVK303	δ	11.9018	34.99	4.84351e-12
S8_15837094	8	17.7906	VK195XVK303	δ	11.9146	36.17	1.281e-12
S8_15819631	8	17.7906	VK195XVK303	δ	11.9146	36.34	6.93587e-13
S8_15342516	8	17.7906	VK195XVK303	δ	11.9146	36.25	9.42582e-13
S8_18795277	8	22.9882	VK195XVK303	δ	12.976	30.54	8.88201e-11
S8_20368854	8	28.8135	VK195XVK303	δ	11.6974	30.82	3.0093e-10
S8_21425391	8	29.6889	VK195XVK303	δ	10.8122	29.04	8.18873e-10
S8_20846352	8	29.6889	VK195XVK303	δ	10.8122	30.81	3.04656e-10
S8_21529045	8	29.6889	VK195XVK303	δ	10.8122	28.79	5.14612e-10
S8_21536750	8	29.6889	VK195XVK303	δ	10.8122	29.7	2.73163e-10
S8_21279534	8	29.6889	VK195XVK303	δ	10.8122	30.05	3.41083e-10
S8_21613153	8	29.6889	VK195XVK303	δ	10.8122	30.65	1.39531e-10
S8_23248519	8	32.1227	VK195XVK303	δ	12.2829	34.38	4.52798e-12
S8_24158872	8	33.5903	VK195XVK303	δ	13.2678	37.52	8.49154e-14
S8_24015037	8	33.5903	VK195XVK303	δ	13.2678	37.52	8.49154e-14
S8_24695806	8	35.3046	VK195XVK303	δ	13.3242	39.11	3.43307e-14
S8_25947498	8	37.3104	VK195XVK303	δ	13.9027	37.6	1.24664e-13
S8_26605936	8	39.878	VK195XVK303	δ	12.1417	33.35	7.8967e-12
S8_27014900	8	39.878	VK195XVK303	δ	12.1417	34.23	9.74838e-12
S8_27950609	8	41.3972	VK195XVK303	δ	11.8384	31.16	1.87149e-10
S8_27815509	8	41.3972	VK195XVK303	δ	11.8384	32.59	1.16152e-10
S8_27576453	8	41.3972	VK195XVK303	δ	11.9762	33.23	4.47146e-11
S8_27469254	8	41.3973	VK195XVK303	δ	11.9762	32.8	1.44121e-10
S8_30735413	8	47.3228	VK195XVK303	δ	13.7809	39.6	3.41628e-14
S8_30578572	8	47.3228	VK195XVK303	δ	13.7809	39.69	2.43028e-14
S8_29865494	8	47.3228	VK195XVK303	δ	13.81	39.14	1.87782e-13
S8_29968177	8	47.3229	VK195XVK303	δ	13.81	39.42	6.79924e-14
S8_30547454	8	47.3229	VK195XVK303	δ	13.81	39.42	6.75254e-14
S8_31293423	8	48.807	VK195XVK303	δ	13.7284	38.08	1.2417e-13
S8_31527479	8	49.722	VK195XVK303	δ	13.7889	37.53	1.69655e-13
S8_33366420	8	52.1889	VK195XVK303	δ	13.7443	37.7	8.92379e-14
S8_33006425	8	52.1889	VK195XVK303	δ	13.7443	37.7	8.90633e-14
S8_32855147	8	52.1889	VK195XVK303	δ	13.7444	37.79	6.44018e-14
S8_32289442	8	52.2319	VK195XVK303	δ	13.7659	37.62	1.22923e-13
S8_44578937	8	64.6998	VK195XVK303	δ	11.0979	34.25	2.21515e-11
S8_18040363	8	64.9907	VK876XVK101	α	14.8373	57.9	3.76503e-25
S8_18795277	8	67.0391	VK876XVK101	α	16.6575	60.88	3.22973e-27
S8_19460978	8	68.8884	VK876XVK101	α	16.9109	63.79	3.53178e-29
S8_22840680	8	72.842	VK876XVK101	α	15.4439	64.31	3.88398e-29
S8_21595070	8	73.7639	VK876XVK101	α	12.0464	54.26	2.5808e-23
S8_21536716	8	73.7639	VK876XVK101	α	12.0464	49.9	7.70759e-21
S8_20164211	8	75.6003	VK876XVK101	α	13.8524	54.52	3.61515e-24
S8_20143485	8	75.6003	VK876XVK101	α	13.8524	55.66	2.15219e-24
S8_19958120	8	75.9886	VK876XVK101	α	15.0459	61.16	1.24626e-27
S8_24695806	8	78.9315	VK876XVK101	α	16.5133	71.09	2.98127e-32
S8_23941299	8	79.3428	VK876XVK101	α	15.2302	61.56	4.27279e-27
S1_4480460	1	11.5508	VK876XVK101	β	8.17594	35.8	1.45343e-12
S1_73083687	1	27.5138	VK876XVK101	β	9.28496	44.44	2.69709e-16
S1_73256273	1	27.5138	VK876XVK101	β	9.28495	41.42	7.56179e-14
S1_72757269	1	29.5367	VK876XVK101	β	8.74735	38.27	3.06916e-14
S1_72750028	1	29.5367	VK876XVK101	β	8.74735	39.06	1.71881e-14
S1_72558643	1	30.9053	VK876XVK101	β	8.79403	38.85	4.44905e-14
S1_72373816	1	32.5005	VK876XVK101	β	8.78162	39.73	6.55305e-15
S1_72423427	1	32.5005	VK876XVK101	β	8.78162	37.21	5.78314e-14
S1_70724774	1	35.0281	VK876XVK101	β	9.73609	37.49	2.8123e-13
S1_71141056	1	35.0281	VK876XVK101	β	9.73609	37.28	3.4775e-13
S1_71031923	1	35.0281	VK876XVK101	β	9.73609	37.61	3.18785e-13
S1_70999280	1	35.0282	VK876XVK101	β	9.73609	37.49	2.8123e-13
S1_71599015	1	35.9264	VK876XVK101	β	9.1158	40.05	1.66362e-15
S1_71228195	1	35.9264	VK876XVK101	β	9.1158	35.58	7.47275e-13
S1_71251574	1	35.9264	VK876XVK101	β	9.1158	39.36	1.2516e-14
S1_71435702	1	35.9264	VK876XVK101	β	9.1158	39.76	2.96398e-15
S1_71566195	1	35.9264	VK876XVK101	β	9.1158	39.93	2.45397e-15
S1_71748138	1	36.6814	VK876XVK101	β	9.73314	41.87	3.71771e-16
S1_71778451	1	36.6814	VK876XVK101	β	9.73314	42.45	2.5426e-16
S1_71701057	1	36.6814	VK876XVK101	β	9.73314	42.1	1.65623e-16
S1_80144596	1	44.5454	VK876XVK101	β	5.18092	22.1	4.75301e-08
S8_19958120	8	75.9886	VK876XVK101	γ	18.8669	74.1	3.76671e-39
S8_24695806	8	78.9315	VK876XVK101	γ	21.4942	85.74	3.26348e-50
S8_23941299	8	79.3428	VK876XVK101	γ	20.4377	79.96	4.6718e-45
S8_3851722	8	36.0331	VK876XVK101	δ	2.16194	3.03	0.143941
S8_8675500	8	50.6731	VK876XVK101	δ	4.41083	8.86	0.00181816
S8_8670925	8	50.6731	VK876XVK101	δ	4.41083	8.73	0.0024134
S8_8898417	8	51.032	VK876XVK101	δ	4.41207	8.87	0.00181323
S8_9044644	8	51.4754	VK876XVK101	δ	4.59035	9.22	0.001389
S8_9306352	8	52.8439	VK876XVK101	δ	4.58126	9.32	0.00111274
S8_9287007	8	52.8439	VK876XVK101	δ	4.58126	9.29	0.00119916
S8_9888391	8	54.2914	VK876XVK101	δ	4.45997	9.22	0.001389
S8_10025052	8	54.851	VK876XVK101	δ	4.74436	9.6	0.001045
S8_10848469	8	54.8511	VK876XVK101	δ	4.75967	7.74	0.00972091
S8_10724237	8	54.8511	VK876XVK101	δ	4.75967	9.83	0.00113576
S8_9760755	8	54.8511	VK876XVK101	δ	4.76075	9.28	0.00120227
S8_17993806	8	64.9907	VK876XVK101	δ	4.27517	8.58	0.00322159
S8_18040363	8	64.9907	VK876XVK101	δ	4.27517	8.65	0.0027843
S8_18795277	8	67.0391	VK876XVK101	δ	4.5404	9.4	0.00163483
S8_19460978	8	68.8884	VK876XVK101	δ	4.67738	9.77	0.00131411
S8_22840680	8	72.842	VK876XVK101	δ	4.42767	11.98	0.00030245
S8_21595070	8	73.7639	VK876XVK101	δ	4.09072	10.94	0.000451876
S8_21536716	8	73.7639	VK876XVK101	δ	4.09073	8.44	0.00271139
S8_20164211	8	75.6003	VK876XVK101	δ	4.68257	9.62	0.000977545
S8_20143485	8	75.6003	VK876XVK101	δ	4.68257	9.52	0.00122806
S8_19958120	8	75.9886	VK876XVK101	δ	4.8847	9.82	0.00114848
S8_24695806	8	78.9315	VK876XVK101	δ	5.07614	13.56	0.000198822
S8_23941299	8	79.3428	VK876XVK101	δ	4.84386	11.34	0.000479093
S8_23732662	8	79.3428	VK876XVK101	δ	4.84386	12.57	0.000151203
S8_23992485	8	79.6488	VK876XVK101	δ	4.84424	11.37	0.000441639
S8_24016228	8	79.6488	VK876XVK101	δ	4.84424	11.34	0.000479093
S8_42026530	8	83.5752	VK876XVK101	δ	3.00303	9.49	0.00216879
