# Supplementary material for: Genetic mapping of loci involved in oil tocopherol composition control in Russian sunflower (Helianthus annuus L.) lines
Source: G3 (Bethesda). 2022 Feb 12;12(4):jkac036. doi: 10.1093/g3journal/jkac036 (PMC8982403; doi:10.1093/g3journal/jkac036)
Supplement: jkac036_Supplemental_Material_5 [file jkac036_supplemental_material_5.xls]

## Sheet: LOD.ints.paper
Marker	Chromosome	Position (cM)	Physical position	Population	Gene	Mutant allele (AA)	Wild-type allele (BB)	LOD Score	Number of correctly predicted phenotypes and proportion among known genotypes.
S1_1055391	1	93.3508	1055391	VK195xVK303	Tph1	C	G	12.7744	92 (82.88%)
S1_2642582	1	3.05448	2642582	VK876xVK101	Tph1	G	A	12.945	106 (86.89%)
S1_4445571	1	11.1801	4445571	VK876xVK101	Tph1	C	G	14.9946	114 (89.06%)
S1_4459825	1	11.1801	4459825	VK876xVK101	Tph1	A	G	14.9946	113 (88.98%)
S1_4480460	1	11.5508	4480460	VK876xVK101	Tph1	C	T	14.3789	110 (88%)
S1_54419348	1	87.5902	54419348	VK195xVK303	Tph1	G	A	18.5754	108 (90.76%)
S1_54474863	1	87.5902	54474863	VK195xVK303	Tph1	T	A	18.5754	112 (91.06%)
S1_54598692	1	87.5902	54598692	VK195xVK303	Tph1	A	T	18.5754	115 (91.27%)
S1_55074343	1	87.5902	55074343	VK195xVK303	Tph1	G	T	18.5754	115 (90.55%)
S1_55153369	1	86.9465	55153369	VK195xVK303	Tph1	C	T	19.3526	118 (91.47%)
S1_55157943	1	86.5849	55157943	VK195xVK303	Tph1	A	G	20.1977	119 (92.25%)
S1_55196434	1	88.7093	55196434	VK195xVK303	Tph1	T	C	20.179	119 (92.25%)
S1_55221598	1	86.5849	55221598	VK195xVK303	Tph1	T	C	20.1977	119 (92.97%)
S1_55496596	1	88.7093	55496596	VK195xVK303	Tph1	G	A	20.179	119 (92.97%)
S1_56474204	1	86.0465	56474204	VK195xVK303	Tph1	T	C	19.4638	119 (92.25%)
S1_56824042	1	86.0465	56824042	VK195xVK303	Tph1	A	G	19.4638	117 (91.41%)
S1_68674384	1	77.7773	68674384	VK195xVK303	Tph1	A	T	15.3238	108 (88.52%)
S1_70724774	1	35.0281	70724774	VK876xVK101	Tph1	T	A	15.6034	111 (88.8%)
S1_70999280	1	35.0282	70999280	VK876xVK101	Tph1	T	A	15.6034	112 (89.6%)
S1_71031923	1	35.0281	71031923	VK876xVK101	Tph1	C	T	15.6034	111 (89.52%)
S1_71141056	1	35.0281	71141056	VK876xVK101	Tph1	A	T	15.6034	112 (89.6%)
S1_71228195	1	35.9264	71228195	VK876xVK101	Tph1	T	C	14.9291	115 (89.15%)
S1_71251574	1	35.9264	71251574	VK876xVK101	Tph1	C	A	14.9291	116 (89.23%)
S1_71435702	1	35.9264	71435702	VK876xVK101	Tph1	A	G	14.9291	120 (89.55%)
S1_71566195	1	35.9264	71566195	VK876xVK101	Tph1	T	A	14.9291	120 (89.55%)
S1_71599015	1	35.9264	71599015	VK876xVK101	Tph1	A	C	14.9291	121 (89.63%)
S1_71701057	1	36.6814	71701057	VK876xVK101	Tph1	A	G	15.5664	122 (90.37%)
S1_71748138	1	36.6814	71748138	VK876xVK101	Tph1	T	C	15.5664	120 (90.23%)
S1_71778451	1	36.6814	71778451	VK876xVK101	Tph1	C	T	15.5664	119 (90.15%)
S1_72373816	1	32.5005	72373816	VK876xVK101	Tph1	C	G	14.2905	118 (90.08%)
S1_72423427	1	32.5005	72423427	VK876xVK101	Tph1	C	T	14.2905	119 (89.47%)
S1_72558643	1	30.9053	72558643	VK876xVK101	Tph1	A	G	14.1367	114 (89.76%)
S1_72750028	1	29.5367	72750028	VK876xVK101	Tph1	G	T	14.1616	117 (90%)
S1_72757269	1	29.5367	72757269	VK876xVK101	Tph1	A	G	14.1616	118 (90.08%)
S1_73083687	1	27.5138	73083687	VK876xVK101	Tph1	T	C	14.8622	113 (91.13%)
S1_73256273	1	27.5138	73256273	VK876xVK101	Tph1	G	T	14.8622	104 (90.43%)
S1_80144596	1	44.5454	80144596	VK876xVK101	Tph1	T	A	11.0203	115 (83.94%)
S8_19958120	8	75.9886	19958120	VK876xVK101	Tph2	A	T	19.0158	126 (94.74%)
S8_23248519	8	32.1227	23248519	VK195xVK303	Tph2	A	G	16.5195	111 (90.24%)
S8_23732662	8	79.3428	23732662	VK876xVK101	Tph2	A	G	24.6613	128 (96.24%)
S8_23941299	8	79.3428	23941299	VK876xVK101	Tph2	T	C	24.6613	124 (96.12%)
S8_23992485	8	79.6488	23992485	VK876xVK101	Tph2	T	C	24.6595	125 (96.15%)
S8_24015037	8	33.5903	24015037	VK195xVK303	Tph2	C	T	17.7623	117 (92.13%)
S8_24016228	8	79.6488	24016228	VK876xVK101	Tph2	C	T	24.6595	124 (96.12%)
S8_24158872	8	33.5903	24158872	VK195xVK303	Tph2	G	A	17.7623	117 (92.13%)
S8_24695806	8	35.3046	24695806	VK195xVK303	Tph2	A	G	17.8535	115 (92.74%)
S8_25947498	8	37.3104	25947498	VK195xVK303	Tph2	C	T	18.3372	115 (92%)
S8_26605936	8	39.878	26605936	VK195xVK303	Tph2	C	T	16.1139	112 (89.6%)
S8_27014900	8	39.878	27014900	VK195xVK303	Tph2	C	T	16.1138	108 (90%)
S8_27469254	8	41.3973	27469254	VK195xVK303	Tph2	T	C	15.8268	101 (89.38%)
S8_27576453	8	41.3972	27576453	VK195xVK303	Tph2	G	A	15.8268	105 (89.74%)
S8_27815509	8	41.3972	27815509	VK195xVK303	Tph2	A	G	15.7018	103 (89.57%)
S8_27950609	8	41.3972	27950609	VK195xVK303	Tph2	A	G	15.7018	105 (88.24%)
S8_29865494	8	47.3228	29865494	VK195xVK303	Tph2	A	G	18.2647	109 (93.16%)
S8_29968177	8	47.3229	29968177	VK195xVK303	Tph2	T	A	18.2647	112 (93.33%)
S8_30547454	8	47.3229	30547454	VK195xVK303	Tph2	A	G	18.2647	113 (93.39%)
S8_30578572	8	47.3228	30578572	VK195xVK303	Tph2	T	C	18.2647	115 (93.5%)
S8_30735413	8	47.3228	30735413	VK195xVK303	Tph2	C	T	18.2647	114 (93.44%)
S8_31293423	8	48.807	31293423	VK195xVK303	Tph2	G	T	18.0348	114 (92.68%)
S8_31527479	8	49.722	31527479	VK195xVK303	Tph2	T	G	18.0821	114 (91.94%)
S8_32289442	8	52.2319	32289442	VK195xVK303	Tph2	A	C	18.1619	115 (92%)
S8_32855147	8	52.1889	32855147	VK195xVK303	Tph2	T	G	18.1606	117 (92.13%)
S8_33006425	8	52.1889	33006425	VK195xVK303	Tph2	G	T	18.1606	116 (92.06%)
S8_33366420	8	52.1889	33366420	VK195xVK303	Tph2	C	T	18.1606	116 (92.06%)
S8_42026530	8	83.5752	42026530	VK876xVK101	Tph2	G	C	20.595	117 (93.6%)
S8_44578937	8	64.6998	44578937	VK195xVK303	Tph2	T	C	11.3199	100 (85.47%)
