# Supplementary material for: Genetic mapping of loci involved in oil tocopherol composition control in Russian sunflower (Helianthus annuus L.) lines
Source: G3 (Bethesda). 2022 Feb 12;12(4):jkac036. doi: 10.1093/g3journal/jkac036 (PMC8982403; doi:10.1093/g3journal/jkac036)
Supplement: jkac036_Supplemental_Material_6 [file jkac036_supplemental_material_6.xls]

## Sheet: S1_55196434
SampleID	Genotype (GBS)	Genotype (Sanger sequencing)
s4_VK195	TT	TT
s5_VK195	TT	СС
s6_VK195	TT	TT
s8_VK195	TT	TT
s10_VK195	TT	TT
s3_VK303	CC	CC
s4_VK303	CC	CC
s5_VK303	CC	CC
s7_VK303	CC	CC
s9_VK303	CC	CC
s107_VK195xVK303	CC	CC
s109_VK195xVK303	TT	TT
s112_VK195xVK303	TC	TC
s113_VK195xVK303	TT	TT
s115_VK195xVK303	CC	CC
s116_VK195xVK303	CC	CC
s117_VK195xVK303	TC	TC
s118_VK195xVK303	TC	TC
s12_VK195xVK303	TT	TT
s124_VK195xVK303	TC	TC
s125_VK195xVK303	CC	CC
s126_VK195xVK303	TC	TC
s127_VK195xVK303	TC	TC
s128_VK195xVK303	TC	TC
s139_VK195xVK303	CC	TC
s147_VK195xVK303	CC	CC
s161_VK195xVK303	CC	CC
s17_VK195xVK303	CC	CC
s180_VK195xVK303	TC	TC
s188_VK195xVK303	TT	TT
s189_VK195xVK303	TT	TT
s19_VK195xVK303	TT	TT
s22_VK195xVK303	TT	TT
s26_VK195xVK303	TT	TT

## Sheet: S8_30578572
SampleID	Genotype (GBS)	Genotype (Sanger sequencing)
s4_VK195	TT	TT
s5_VK195	TT	TT
s6_VK195	TT	TT
s8_VK195	TT	TT
s10_VK195	TT	TT
s2_VK303	CC	CC
s3_VK303	CC	CC
s7_VK303	CC	CC
s8_VK303	CC	CC
s10_VK303	CC	CC
s109_VK195xVK303	CC	CC
s112_VK195xVK303	TC	TC
s114_VK195xVK303	CC	CC
s115_VK195xVK303	TT	TT
s116_VK195xVK303	TC	TC
s117_VK195xVK303	TC	TC
s121_VK195xVK303	TT	TT
s124_VK195xVK303	CC	CC
s126_VK195xVK303	CC	TC
s127_VK195xVK303	TC	TC
s13_VK195xVK303	CC	CC
s14_VK195xVK303	CC	TC
s147_VK195xVK303	TT	TT
s159_VK195xVK303	TC	TC
s161_VK195xVK303	TC	TC
s164_VK195xVK303	TT	TT
s167_VK195xVK303	TT	CC
s18_VK195xVK303	TT	CC
s182_VK195xVK303	CC	CC
s190_VK195xVK303	CC	TC
s193_VK195xVK303	TC	TC
s199_VK195xVK303	TC	TC
s31_VK195xVK303	TT	TT
s37_VK195xVK303	TT	TT

## Sheet: S1_71748138
SampleID	Genotype (GBS)	Genotype (Sanger sequencing)
s3_VK876	TT	TT
s4_VK876	TT	TT
s5_VK876	TT	TT
s6_VK876	TT	TT
s8_VK876	TT	TT
s1_VK101	CC	CC
s4_VK101	CC	CC
s8_VK101	CC	CC
s9_VK101	CC	CC
s10_VK101	CC	CC
s1_VK876xVK101	CC	CC
s103_VK876xVK101	CC	CC
s105_VK876xVK101	CC	CC
s107_VK876xVK101	TC	TC
s11_VK876xVK101	TC	TC
s110_VK876xVK101	TC	TC
s119_VK876xVK101	TC	TC
s120_VK876xVK101	TT	TT
s131_VK876xVK101	TC	TC
s141_VK876xVK101	CC	CC
s143_VK876xVK101	TT	TT
s147_VK876xVK101	CC	CC
s148_VK876xVK101	TC	TC
s151_VK876xVK101	CC	TT
s153_VK876xVK101	CC	CC
s165_VK876xVK101	TT	TC
s167_VK876xVK101	TT	TT
s180_VK876xVK101	CC	TC
s181_VK876xVK101	TT	TT
s186_VK876xVK101	TT	TT
s198_VK876xVK101	TT	TT
s21_VK876xVK101	TC	TC
s33_VK876xVK101	TT	TT
s49_VK876xVK101	TC	TC

## Sheet: S8_23941299
SampleID	Genotype (GBS)	Genotype (Sanger sequencing)
s2_VK876	TT	TT
s3_VK876	TT	TT
s5_VK876	TT	TT
s6_VK876	TT	TT
s8_VK876	TT	TT
s1_VK101	CC	CC
s4_VK101	CC	CC
s8_VK101	CC	CC
s9_VK101	CC	CC
s10_VK101	CC	CC
s103_VK876xVK101	TC	TC
s104_VK876xVK101	TC	TC
s108_VK876xVK101	CC	CC
s11_VK876xVK101	CC	CC
s113_VK876xVK101	CC	CC
s125_VK876xVK101	TT	TT
s127_VK876xVK101	TT	CT
s129_VK876xVK101	TC	TC
s13_VK876xVK101	CC	CC
s133_VK876xVK101	TC	TC
s143_VK876xVK101	CC	CC
s152_VK876xVK101	TC	TC
s156_VK876xVK101	TT	TT
s160_VK876xVK101	CC	CC
s164_VK876xVK101	TC	TC
s168_VK876xVK101	CC	TC
s169_VK876xVK101	CC	CC
s170_VK876xVK101	TT	TT
s172_VK876xVK101	TT	TT
s176_VK876xVK101	TC	TC
s181_VK876xVK101	TC	TC
s188_VK876xVK101	TT	TT
s19_VK876xVK101	TT	TT
s197_VK876xVK101	TT	TC
